# Supplementary material for: Transcriptome Analysis of Spermatogenically Regressed, Recrudescent and Active Phase Testis of Seasonally Breeding Wall Lizards Hemidactylus flaviviridis
Source: PLoS One. 2013 Mar 11;8(3):e58276. doi: 10.1371/journal.pone.0058276 (PMC3594293; doi:10.1371/journal.pone.0058276)
Supplement: Table S2 — Complete list of genes commonly expressed in both active phase and recrudescent phase as compared to regressed phase. (XLS) [file pone.0058276.s002.xls]

## Sheet: Sheet1
Gene_Symbol	Description	Gene_ID	Active Phase vs Regressed Phase	Recrudescent Phase vs Regressed Phase
Abl2	"Mus musculus v-abl Abelson murine leukemia viral oncogene 2 (arg, Abelson-related gene) (Abl2), mRNA [NM_009595]"	11352	31.0044	9.00326
Adipor1	"Mus musculus adiponectin receptor 1 (Adipor1), mRNA [NM_028320]"	72674	234.39	129.738
Agl	"PREDICTED: Mus musculus amylo-1,6-glucosidase, 4-alpha-glucanotransferase, transcript variant 7 (Agl), mRNA [XM_901354]"	77559	-3.00466	-3.37978
Ahsg	"Mus musculus alpha-2-HS-glycoprotein (Ahsg), mRNA [NM_013465]"	11625	-4.08325	-3.21168
Aifm2	"Mus musculus apoptosis-inducing factor, mitochondrion-associated 2 (Aifm2), transcript variant 1, mRNA [NM_153779]"	71361	12.8429	5.71108
Arhgef3	"Mus musculus Rho guanine nucleotide exchange factor (GEF) 3 (Arhgef3), mRNA [NM_027871]"	71704	-3.54119	-4.93173
Arih1	"Mus musculus ariadne ubiquitin-conjugating enzyme E2 binding protein homolog 1 (Drosophila) (Arih1), mRNA [NM_019927]"	23806	222.474	136.554
Ascl2	"Mus musculus achaete-scute complex homolog-like 2 (Drosophila) (Ascl2), mRNA [NM_008554]"	17173	-44.6037	-71.7802
Atp11a	"Mus musculus ATPase, class VI, type 11A (Atp11a), mRNA [NM_015804]"	50770	-2.94122	-3.16012
AU018091	"Mus musculus expressed sequence AU018091 (AU018091), mRNA [NM_001004153]"	245128	-24.9796	-36.3378
AU021034	"Mus musculus expressed sequence AU021034 (AU021034), mRNA [NM_177629]"	219170	-2.77072	-3.70204
B230312A22Rik	"Mus musculus RIKEN cDNA B230312A22 gene (B230312A22Rik), mRNA [NM_172691]"	230088	19.2395	8.86255
Bak1	"Mus musculus BCL2-antagonist/killer 1 (Bak1), mRNA [NM_007523]"	12018	-3.98921	-3.15114
BC031181	"Mus musculus cDNA sequence BC031181 (BC031181), mRNA [NM_001001181]"	407819	-3.08113	-4.95764
Bcl10	"Mus musculus B-cell leukemia/lymphoma 10 (Bcl10), mRNA [NM_009740]"	12042	6.81513	5.08978
Bcmo1	"Mus musculus beta-carotene 15,15'-monooxygenase (Bcmo1), mRNA [NM_021486]"	63857	-2.45353	-5.78243
Brd4	"Mus musculus bromodomain containing 4 (Brd4), transcript variant 1, mRNA [NM_020508]"	57261	-2.52171	-4.88894
Cap2	"Mus musculus CAP, adenylate cyclase-associated protein, 2 (yeast) (Cap2), mRNA [NM_026056]"	67252	-3.91633	-3.80037
Card10	"Mus musculus caspase recruitment domain family, member 10 (Card10), mRNA [NM_130859]"	105844	92.8133	38.8745
Cbx3	"Mus musculus chromobox homolog 3 (Drosophila HP1 gamma) (Cbx3), mRNA [NM_007624]"	12417	-3.53185	-7.19608
Ccdc85a	"Mus musculus coiled-coil domain containing 85A (Ccdc85a), mRNA [NM_181577]"	216613	13.7625	9.15879
Ccin	"Mus musculus calicin (Ccin), mRNA [NM_001002787]"	442829	10.4873	17.3787
Ccr1	"Mus musculus chemokine (C-C motif) receptor 1 (Ccr1), mRNA [NM_009912]"	12768	-3.10507	-8.87595
Cd300lg	"Mus musculus CD300 antigen like family member G (Cd300lg), mRNA [NM_027987]"	52685	8.52446	5.33415
D630042F21Rik	"Mus musculus RIKEN cDNA D630042F21 gene (D630042F21Rik), mRNA [NM_001081186]"	330428	-20.2644	-12.879
Drd4	"Mus musculus dopamine receptor 4 (Drd4), mRNA [NM_007878]"	13491	-5.94624	-11.7899
Dus4l	"Mus musculus dihydrouridine synthase 4-like (S. cerevisiae) (Dus4l), mRNA [NM_028002]"	71916	-3.29249	-7.39402
Epc1	"Mus musculus enhancer of polycomb homolog 1 (Drosophila) (Epc1), transcript variant 2, mRNA [NM_027497]"	13831	89.4779	24.5255
Fbxo8	"Mus musculus F-box protein 8 (Fbxo8), mRNA [NM_015791]"	50753	-4.35996	-5.39371
Fbxw19	"Mus musculus F-box and WD-40 domain protein 19 (Fbxw19), mRNA [NM_177703]"	235612	-4.94414	-11.8259
Fhad1	"Mus musculus forkhead-associated (FHA) phosphopeptide binding domain 1 (Fhad1), mRNA [NM_028429]"	329977	-2.39571	-4.77692
Fndc1	"Mus musculus fibronectin type III domain containing 1 (Fndc1), mRNA [NM_001081416]"	68655	-3.38436	-3.59427
Gabarapl2	"Mus musculus gamma-aminobutyric acid (GABA-A) receptor-associated protein-like 2 (Gabarapl2), mRNA [NM_026693]"	93739	-2.50106	-3.8241
Gabrb2	"Mus musculus gamma-aminobutyric acid (GABA-A) receptor, subunit beta 2 (Gabrb2), mRNA [NM_008070]"	14401	-3.12745	-3.16855
Gm10318	"Mus musculus predicted gene 10318 (Gm10318), mRNA"	622629	-4.14825	-6.62649
Gm13522	"PREDICTED: Mus musculus hypothetical protein LOC100041670 (LOC100041670), mRNA"	100041670	-18.9378	-32.9821
Gm2344	"PREDICTED: Mus musculus similar to CD79A antigen (immunoglobulin-associated alpha) (LOC100039627), mRNA"	100039627	-8.74886	-6.78315
Gm3246	"PREDICTED: Mus musculus hypothetical protein LOC100041277 (LOC100041277), mRNA"	100041277	-3.9737	-4.87993
Gm3336	"PREDICTED: Mus musculus similar to mucin 2 precursor (LOC100041434), mRNA"	100041434	-3.18911	-4.55771
Gm4662	"PREDICTED: Mus musculus hypothetical protein LOC100043808 (LOC100043808), mRNA"	100043808	-25.5016	-66.2586
Gm5698	"PREDICTED: Mus musculus predicted gene, EG435615 (EG435615), mRNA"	435615	-3.32335	-4.87175
Gm5938	"Mus musculus predicted gene 5938 (Gm5938), mRNA"	546335	-2.6672	-2.57297
Gm6410	"PREDICTED: Mus musculus predicted gene, EG623223 (EG623223), mRNA"	623223	-2.98023	-4.2142
Gm6661	"PREDICTED: Mus musculus predicted gene, EG626280 (EG626280), mRNA"	626280	-3.40859	-5.26828
Gm7254	"PREDICTED: Mus musculus predicted gene, EG638904 (EG638904), mRNA"	638904	-3.83821	-4.0014
Gm7518	"PREDICTED: Mus musculus predicted gene, EG665149 (EG665149), mRNA"	665149	-3.73137	-4.65759
Gm8075	"PREDICTED: Mus musculus predicted gene, EG666385 (EG666385), mRNA"	666385	-2.59358	-3.7169
Gm8297	"PREDICTED: Mus musculus predicted gene, EG666800, transcript variant 4 (EG666800), mRNA"	666800	-3.31361	-6.61567
Gm9216	"PREDICTED: Mus musculus hypothetical LOC675449 (LOC675449), mRNA"	668514	-4.48818	-5.97719
Gpt2	"Mus musculus glutamic pyruvate transaminase (alanine aminotransferase) 2 (Gpt2), mRNA [NM_173866]"	108682	-3.30096	-7.86057
Grm4	"Mus musculus glutamate receptor, metabotropic 4 (Grm4), mRNA [NM_001013385]"	268934	-2.49487	-3.8041
H2-M11	"Mus musculus histocompatibility 2, M region locus 11 (H2-M11), mRNA [NM_177635]"	224754	-3.3492	-5.24416
Hist1h3c	"Mus musculus histone cluster 1, H3c (Hist1h3c), mRNA"	319148	-5.42688	-4.38919
Hmg1l1	"Mus musculus high-mobility group (nonhistone chromosomal) protein 1-like 1 (Hmg1l1), mRNA"	434174	-5.8315	-8.17148
Hsph1	"Mus musculus heat shock protein 110 (Hsp110), mRNA [NM_013559]"	15505	7.01919	7.3743
Icam2	"Mus musculus intercellular adhesion molecule 2 (Icam2), mRNA [NM_010494]"	15896	-3.12782	-3.76448
Ier2	"Mus musculus immediate early response 2 (Ier2), mRNA [NM_010499]"	15936	-9.71076	-15.0893
Iqgap1	"Mus musculus IQ motif containing GTPase activating protein 1 (Iqgap1), mRNA [NM_016721]"	29875	15.4313	9.15647
Kcnc3	"Mus musculus potassium voltage gated channel, Shaw-related subfamily, member 3 (Kcnc3), mRNA [NM_008422]"	16504	-2.52235	-6.08544
Kcnh2	"Mus musculus potassium voltage-gated channel, subfamily H (eag-related), member 2 (Kcnh2), mRNA [NM_013569]"	16511	-9.24826	-11.4481
Kcnj8	"Mus musculus potassium inwardly-rectifying channel, subfamily J, member 8 (Kcnj8), mRNA [NM_008428]"	16523	-2.91163	-6.57153
Kpna6	"Mus musculus karyopherin (importin) alpha 6 (Kpna6), mRNA [NM_008468]"	16650	-5.80919	-2.64443
Kremen1	"Mus musculus kringle containing transmembrane protein 1 (Kremen1), mRNA [NM_032396]"	84035	11.4929	6.08127
Lce1d	"Mus musculus late cornified envelope 1D (Lce1d), mRNA [NM_027137]"	69611	-2.43649	-4.93127
Ldb3	"Mus musculus LIM domain binding 3 (Ldb3), transcript variant 1, mRNA [NM_011918]"	24131	102.371	55.3705
Lig1	"Mus musculus ligase I, DNA, ATP-dependent (Lig1), transcript variant 2, mRNA [NM_010715]"	16881	22.0545	12.6263
Lin28	"Mus musculus lin-28 homolog (C. elegans) (Lin28), mRNA [NM_145833]"	83557	-2.5388	-3.92216
Lrrc23	"Mus musculus leucine rich repeat containing 23 (Lrrc23), mRNA [NM_013588]"	16977	29.6403	17.6372
Lrrc28	"Mus musculus leucine rich repeat containing 28 (Lrrc28), mRNA [NM_175124]"	67867	-6.58668	-11.3124
Mageb1	"Mus musculus melanoma antigen, family B, 1 (Mageb1), mRNA [NM_010759]"	17145	-2.45139	-3.3533
Med16	"Mus musculus thyroid hormone receptor associated protein 5 (Thrap5), mRNA [NM_198107]"	216154	-2.53715	-4.06015
Mfsd7c	"Mus musculus cDNA sequence BC011209 (BC011209), mRNA [NM_145447]"	217721	-3.41195	-4.9865
Mgat3	"Mus musculus mannoside acetylglucosaminyltransferase 3 (Mgat3), mRNA [NM_010795]"	17309	-55.8953	-32.1177
Mobkl2b	"Mus musculus MOB1, Mps One Binder kinase activator-like 2B (yeast) (Mobkl2b), mRNA [NM_178061]"	214944	6.66722	3.29712
Mrpl51	"Mus musculus mitochondrial ribosomal protein L51 (Mrpl51), mRNA [NM_025595]"	66493	-4.43015	-6.79494
Nat12	"Mus musculus N-acetyltransferase 12 (Nat12), mRNA [NM_001081430]"	70646	113.347	55.8604
Nck1	"Mus musculus non-catalytic region of tyrosine kinase adaptor protein 1 (Nck1), mRNA [NM_010878]"	17973	-5.78449	-12.1497
Nek10	"Mus musculus NIMA (never in mitosis gene a)- related kinase 10 (Nek10), mRNA"	238944	-3.06985	-4.99106
Nmu	"Mus musculus neuromedin U (Nmu), mRNA [NM_019515]"	56183	-3.08304	-4.69828
Nrp2	"Mus musculus neuropilin 2 (Nrp2), transcript variant 1, mRNA [NM_001077403]"	18187	-5.02197	-6.794
Nt5e	"Mus musculus 5' nucleotidase, ecto (Nt5e), mRNA [NM_011851]"	23959	-2.95796	-7.01597
Nuak1	"Mus musculus NUAK family, SNF1-like kinase, 1 (Nuak1), mRNA [NM_001004363]"	77976	-16.3256	-10.318
Odz3	"Mus musculus odd Oz/ten-m homolog 3 (Drosophila) (Odz3), transcript variant 1, mRNA"	23965	-17.3085	-14.4759
Olfr1022	"Mus musculus olfactory receptor 1022 (Olfr1022), mRNA [NM_146589]"	258582	-2.57527	-3.60111
Olfr1131	"Mus musculus olfactory receptor 1131 (Olfr1131), mRNA [NM_146658]"	258652	-7.80751	-8.60906
Olfr1276	"Mus musculus olfactory receptor 1276 (Olfr1276), mRNA [NM_146395]"	258390	24.0889	9.77881
Olfr1298	"Mus musculus olfactory receptor 1298 (Olfr1298), mRNA [NM_146886]"	258888	-2.41768	-4.21491
Olfr301	"Mus musculus olfactory receptor 301 (Olfr301), mRNA"	257958	-2.46778	-2.58402
Olfr571	"Mus musculus olfactory receptor 571 (Olfr571), mRNA [NM_147085]"	259089	-2.75492	-3.93397
Otop3	"Mus musculus otopetrin 3 (Otop3), mRNA [NM_027132]"	69602	-3.02215	-4.22837
Paip1	"Mus musculus polyadenylate binding protein-interacting protein 1 (Paip1), transcript variant 1, mRNA [NM_145457]"	218693	-3.39337	-5.74949
Pan3	"Mus musculus PAN3 polyA specific ribonuclease subunit homolog (S. cerevisiae) (Pan3), mRNA [NM_028291]"	72587	-3.61938	-5.93585
Pax5	"Mus musculus paired box gene 5 (Pax5), mRNA [NM_008782]"	18507	27.6786	9.70766
Pcdh24	"Mus musculus cDNA sequence BC040758 (BC040758), mRNA [NM_001033364]"	268663	-2.54709	-5.27663
Pcsk1	"Mus musculus proprotein convertase subtilisin/kexin type 1 (Pcsk1), mRNA [NM_013628]"	18548	-2.96491	-6.07242
Pdia6	"Mus musculus protein disulfide isomerase associated 6 (Pdia6), mRNA [NM_027959]"	71853	-3.08994	-4.15871
Pgam2	"Mus musculus phosphoglycerate mutase 2 (Pgam2), mRNA [NM_018870]"	56012	46.3229	17.2619
Phc3	"Mus musculus polyhomeotic-like 3 (Drosophila) (Phc3), mRNA [NM_153421]"	241915	-2.79681	-3.51521
Pkp1	"Mus musculus plakophilin 1 (Pkp1), mRNA [NM_019645]"	18772	-3.23712	-4.46465
Plscr1	"Mus musculus phospholipid scramblase 1 (Plscr1), mRNA [NM_011636]"	22038	-20.899	-14.0044
Plxna2	"Mus musculus plexin A2 (Plxna2), mRNA [NM_008882]"	18845	-15.381	-21.1366
Polq	"Mus musculus polymerase (DNA directed), theta (Polq), mRNA [NM_029977]"	77782	-2.40814	-4.81616
Ppp1r14b	"Mus musculus protein phosphatase 1, regulatory (inhibitor) subunit 14B (Ppp1r14b), mRNA [NM_008889]"	18938	-3.05921	-5.03277
Ppp1r14c	"Mus musculus protein phosphatase 1, regulatory (inhibitor) subunit 14c (Ppp1r14c), mRNA [NM_133485]"	76142	-14.4637	-13.1582
Prkrip1	"Mus musculus Prkr interacting protein 1 (IL11 inducible) (Prkrip1), mRNA"	66801	-7.36258	-12.3627
Prps1	"Mus musculus phosphoribosyl pyrophosphate synthetase 1 (Prps1), mRNA [NM_021463]"	19139	-4.2637	-4.50352
Psma8	"Mus musculus proteasome (prosome, macropain) subunit, alpha type, 8 (Psma8), mRNA"	73677	-3.56114	-6.06347
Ptrf	"Mus musculus polymerase I and transcript release factor (Ptrf), mRNA [NM_008986]"	19285	-4.5871	-2.71948
Purg	"Mus musculus purine-rich element binding protein G (Purg), transcript variant 2, mRNA"	75029	-7.21293	-3.22604
Pus3	"Mus musculus pseudouridine synthase 3 (Pus3), mRNA [NM_023292]"	67049	-2.97602	-5.05054
Rabl3	"Mus musculus RAB, member of RAS oncogene family-like 3 (Rabl3), mRNA [NM_001042499]"	67657	-3.02836	-4.72379
Rgs5	"Mus musculus regulator of G-protein signaling 5 (Rgs5), mRNA [NM_009063]"	19737	-2.79302	-4.77882
Rnf182	"Mus musculus ring finger protein 182 (Rnf182), mRNA [NM_183204]"	328234	-2.62316	-5.16242
Rpl13	"Mus musculus ribosomal protein L13 (Rpl13), mRNA [NM_016738]"	270106	-9.13209	-14.6893
Serbp1	"Mus musculus Serpine1 mRNA binding protein 1 (Serbp1), mRNA [NM_025814]"	66870	-3.38588	-4.15485
Sh3tc1	"Mus musculus SH3 domain and tetratricopeptide repeats 1 (Sh3tc1), mRNA [NM_194344]"	231147	-4.06959	-6.29502
Shmt2	"Mus musculus serine hydroxymethyltransferase 2 (mitochondrial) (Shmt2), nuclear gene encoding mitochondrial protein, mRNA"	108037	-2.83165	-3.73475
Siglec15	"Mus musculus sialic acid binding Ig-like lectin 15 (Siglec15), mRNA"	620235	-5.17816	-3.91252
Six4	"Mus musculus sine oculis-related homeobox 4 homolog (Drosophila) (Six4), mRNA [NM_011382]"	20474	-2.93727	-3.83647
Slc14a1	"Mus musculus solute carrier family 14 (urea transporter), member 1 (Slc14a1), mRNA [NM_028122]"	108052	-7.88709	-18.5415
Slc19a1	"Mus musculus solute carrier family 19 (sodium/hydrogen exchanger), member 1 (Slc19a1), mRNA [NM_031196]"	20509	-4.54522	-2.80002
Snx6	"Mus musculus sorting nexin 6 (Snx6), mRNA [NM_026998]"	72183	-3.24139	-5.72551
Sorbs3	"Mus musculus sorbin and SH3 domain containing 3 (Sorbs3), mRNA [NM_011366]"	20410	-12.8556	-7.28622
Sox17	"Mus musculus SRY-box containing gene 17 (Sox17), mRNA [NM_011441]"	20671	-2.47838	-5.31953
Spink12	"Mus musculus serine peptidase inhibitor, Kazal type 11 (Spink12), mRNA [NM_030061]"	78242	-2.5395	-5.09847
Strada	"Mus musculus RIKEN cDNA 2610019A05 gene (2610019A05Rik), mRNA [NM_028126]"	72149	-8.77338	-16.8491
Sts	"Mus musculus steroid sulfatase (Sts), mRNA [NM_009293]"	20905	-8.78544	-10.1509
Stx6	"Mus musculus syntaxin 6 (Stx6), mRNA [NM_021433]"	58244	-2.6818	-5.94508
Suox	"Mus musculus sulfite oxidase (Suox), mRNA [NM_173733]"	211389	-4.95948	-6.02323
Taf4b	"PREDICTED: Mus musculus TAF4B RNA polymerase II, TATA box binding protein (TBP)-associated factor (Taf4b), mRNA [XM_128905]"	72504	-2.53111	-3.46959
Tas2r117	"Mus musculus taste receptor, type 2, member 117 (Tas2r117), mRNA"	353166	-2.45647	-3.8319
Tasp1	"Mus musculus taspase, threonine aspartase 1 (Tasp1), mRNA [NM_175225]"	75812	112.001	81.8419
Tmem55a	"Mus musculus transmembrane protein 55A (Tmem55a), mRNA [NM_028264]"	72519	-90.1529	-46.1424
Tmem67	"Mus musculus transmembrane protein 67 (Tmem67), mRNA [NM_177861]"	329795	-2.73635	-4.79314
Tpm1	"Mus musculus tropomyosin 1, alpha (Tpm1), mRNA [NM_024427]"	22003	-14.3796	-12.3883
Trim40	"Mus musculus tripartite motif-containing 40 (Trim40), mRNA"	195359	-2.71784	-7.06539
Trim55	"Mus musculus tripartite motif-containing 55 (Trim55), mRNA [NM_001081281]"	381485	-45.0253	-59.2739
Trub1	"Mus musculus TruB pseudouridine (psi) synthase homolog 1 (E. coli) (Trub1), transcript variant 1, mRNA [NM_028115]"	72133	-2.61807	-3.20072
Tsga14	"Mus musculus testis specific gene A14 (Tsga14), mRNA [NM_031998]"	83922	-3.07574	-7.34857
Twf2	"Mus musculus twinfilin, actin-binding protein, homolog 2 (Drosophila) (Twf2), mRNA [NM_011876]"	23999	-4.15104	-3.82186
Ubxn4	"Mus musculus UBX domain containing 2 (Ubxd2), mRNA [NM_026390]"	67812	-3.05369	-4.28799
Usp26	"Mus musculus ubiquitin specific peptidase 26 (Usp26), mRNA [NM_031388]"	83563	-7.01518	-4.31316
Vamp2	"Mus musculus vesicle-associated membrane protein 2 (Vamp2), mRNA [NM_009497]"	22318	-2.47889	-5.61366
Ythdf3	"Mus musculus YTH domain family 3 (Ythdf3), mRNA [NM_172677]"	229096	-25.4836	-42.6748
Zfp106	"Mus musculus zinc finger protein 106 (Zfp106), mRNA [NM_011743]"	20402	-8.65311	-9.10575
Zfp472	"Mus musculus zinc finger protein 472 (Zfp472), mRNA [NM_153063]"	224691	-3.8025	-6.24143
Zfp61	"Mus musculus zinc finger protein 61 (Zfp61), mRNA [NM_009561]"	22719	-3.49901	-5.44381
Zfp786	"Mus musculus zinc finger protein 786 (Zfp786), mRNA [NM_177882]"	330301	-3.60751	-5.96884
