# Supplementary material for: Transcriptome Analysis of Spermatogenically Regressed, Recrudescent and Active Phase Testis of Seasonally Breeding Wall Lizards Hemidactylus flaviviridis
Source: PLoS One. 2013 Mar 11;8(3):e58276. doi: 10.1371/journal.pone.0058276 (PMC3594293; doi:10.1371/journal.pone.0058276)
Supplement: Table S3 — Complete list of genes expressed only in active phase as compared to regressed phase. (XLS) [file pone.0058276.s003.xls]

## Sheet: Sheet1
Gene_Symbol	Description	Gene_ID	FC Absolute ( Active Phase Vs Regressed Phase )
Abcg2	"Mus musculus ATP-binding cassette, sub-family G (WHITE), member 2 (Abcg2), mRNA [NM_011920]"	26357	2.9131
Acp1	"Mus musculus acid phosphatase 1, soluble (Acp1), transcript variant 1, mRNA"	11431	-2.91387
Adat1	"Mus musculus adenosine deaminase, tRNA-specific 1 (Adat1), mRNA [NM_013925]"	30947	22.6177
Adora3	"Mus musculus adenosine A3 receptor (Adora3), transcript variant 2, mRNA [NM_027025]"	11542	-3.44221
Akr1e1	"Mus musculus aldo-keto reductase family 1, member E1 (Akr1e1), mRNA [NM_018859]"	56043	-2.4597
Amacr	"Mus musculus alpha-methylacyl-CoA racemase (Amacr), mRNA [NM_008537]"	17117	-3.98309
Amt	"Mus musculus aminomethyltransferase (Amt), mRNA"	434437	6.12838
Ang3	"Mus musculus angiogenin, ribonuclease A family, member 3 (Ang3), mRNA"	11730	-3.3004
Angptl6	"Mus musculus angiopoietin-like 6 (Angptl6), mRNA [NM_145154]"	70726	-2.419
Ankrd11	"Mus musculus ankyrin repeat domain 11 (Ankrd11), mRNA [NM_001081379]"	77087	-2.57348
Ankrd9	"Mus musculus ankyrin repeat domain 9 (Ankrd9), mRNA [NM_175207]"	74251	20.2567
Ap2a1	"Mus musculus adaptor protein complex AP-2, alpha 1 subunit (Ap2a1), transcript variant 1, mRNA [NM_007458]"	11771	4.20444
Aqr	"Mus musculus aquarius (Aqr), mRNA [NM_009702]"	11834	7.57511
Arid3a	"Mus musculus AT rich interactive domain 3A (Bright like) (Arid3a), mRNA [NM_007880]"	13496	-3.28535
Arid5b	"Mus musculus AT rich interactive domain 5B (Mrf1 like) (Arid5b), mRNA [NM_023598]"	71371	-3.10741
Arl2bp	"Mus musculus ADP-ribosylation factor-like 2 binding protein (Arl2bp), transcript variant 1, mRNA [NM_024191]"	107566	-2.46859
Arl4d	"Mus musculus ADP-ribosylation factor-like 4D (Arl4d), mRNA [NM_031160]"	80981	-44.2601
Arl6ip4	"Mus musculus ADP-ribosylation factor-like 6 interacting protein 4 (Arl6ip4), mRNA [NM_144509]"	65105	6.09114
Asb8	"Mus musculus ankyrin repeat and SOCS box-containing protein 8 (Asb8), mRNA [NM_030121]"	78541	-5.7636
Asf1a	"Mus musculus ASF1 anti-silencing function 1 homolog A (S. cerevisiae) (Asf1a), mRNA [NM_025541]"	66403	-4.00111
Asns	"Mus musculus asparagine synthetase (Asns), mRNA [NM_012055]"	27053	-2.46379
Atf7ip ; 5830415B17Rik	"Mus musculus activating transcription factor 7 interacting protein (Atf7ip), mRNA [NM_019426]"	54343 ; 76012	-2.55686
Atg4d	"Mus musculus autophagy-related 4D (yeast) (Atg4d), mRNA [NM_153583]"	235040	3.63499
Atp13a4	"Mus musculus ATPase type 13A4 (Atp13a4), mRNA [NM_172613]"	224079	-2.51225
Atp5g2	"Mus musculus ATP synthase, H+ transporting, mitochondrial F0 complex, subunit c (subunit 9), isoform 2 (Atp5g2), mRNA [NM_026468]"	67942	-6.62527
AU021755 ; Srpk2	"Mus musculus serine/arginine-rich protein specific kinase 2 (Srpk2), mRNA [NM_009274]"	100822 ; 20817	19.8479
AV258160 ; Wdr12	"Mus musculus WD repeat domain 12 (Wdr12), mRNA [NM_021312]"	101804 ; 57750	-2.84266
BC027344	"Mus musculus cDNA sequence BC027344 (BC027344), mRNA [NM_173738]"	233057	-2.61024
BC048507	"Mus musculus cDNA sequence BC048507 (BC048507), mRNA [NM_001001185]"	408058	-7.87952
BC057022	"Mus musculus cDNA sequence BC057022 (BC057022), mRNA [NM_001004180]"	433940	-4.71059
Bcl7a	"Mus musculus B-cell CLL/lymphoma 7A (Bcl7a), mRNA [NM_029850]"	77045	-3.0861
Bcl7c	"Mus musculus B-cell CLL/lymphoma 7C (Bcl7c), mRNA [NM_009746]"	12055	-4.0078
Bicd2	"Mus musculus bicaudal D homolog 2 (Drosophila) (Bicd2), transcript variant 2, mRNA [NM_029791]"	76895	-2.44584
Braf	"Mus musculus Braf transforming gene (Braf), mRNA [NM_139294]"	109880	5.94993
Bri3	"Mus musculus brain protein I3 (Bri3), mRNA [NM_018772]"	55950	-4.61151
Btbd10	"Mus musculus BTB (POZ) domain containing 10 (Btbd10), mRNA [NM_133700]"	68815	6.69137
Bzw1	"Mus musculus basic leucine zipper and W2 domains 1 (Bzw1), mRNA [NM_025824]"	66882	66.6268
C230055K05Rik	"Mus musculus RIKEN cDNA C230055K05 gene (C230055K05Rik), mRNA [NM_001039231]"	626391	-2.84455
Cacng7	"Mus musculus calcium channel, voltage-dependent, gamma subunit 7 (Cacng7), mRNA [NM_133189]"	81904	4.73298
Cadm3	"Mus musculus cell adhesion molecule 3 (Cadm3), mRNA [NM_053199]"	94332	4.66254
Camsap1	"PREDICTED: Mus musculus calmodulin regulated spectrin-associated protein 1 (Camsap1), mRNA [XM_975192]"	227634	15.1235
Cct2	"Mus musculus chaperonin subunit 2 (beta) (Cct2), mRNA [NM_007636]"	12461	-2.48543
Cd209f	"PREDICTED: Mus musculus RIKEN cDNA 1810029C22 gene, transcript variant 2 (1810029C22Rik), mRNA [XM_898059]"	69142	-3.77229
Cd8a	"Mus musculus CD8 antigen, alpha chain (Cd8a), mRNA [NM_001081110]"	12525	-2.41571
Cdh24	"Mus musculus cadherin-like 24 (Cdh24), mRNA [NM_199470]"	239096	2.70699
Cdkn2c	"Mus musculus cyclin-dependent kinase inhibitor 2C (p18, inhibits CDK4) (Cdkn2c), mRNA [NM_007671]"	12580	-6.53744
Chd4	"Mus musculus chromodomain helicase DNA binding protein 4 (Chd4), mRNA [NM_145979]"	107932	14.3466
Clasp1	"Mus musculus CLIP associating protein 1 (Clasp1), mRNA [NM_001081276]"	76707	5.13854
Clasp1	"Mus musculus CLIP associating protein 1 (Clasp1), mRNA [NM_001081276]"	76707	-4.98993
Cldn10a	"Mus musculus claudin 10 (Cldn10), transcript variant a_v2, mRNA"	58187	2.98928
Cldn19	"Mus musculus claudin 19 (Cldn19), transcript variant 2, mRNA [NM_153105]"	242653	3.35088
Clybl	"Mus musculus citrate lyase beta like (Clybl), mRNA [NM_029556]"	69634	4.42493
Cnot6	"PREDICTED: Mus musculus CCR4-NOT transcription complex, subunit 6, transcript variant 4 (Cnot6), mRNA [XM_921627]"	104625	-3.66581
Cntn6	"Mus musculus contactin 6 (Cntn6), mRNA [NM_017383]"	53870	-2.45142
Cpeb3	"Mus musculus cytoplasmic polyadenylation element binding protein 3 (Cpeb3), mRNA [NM_198300]"	208922	143.296
Cpne3	"Mus musculus copine III (Cpne3), mRNA [NM_027769]"	70568	-3.03013
Cr1l	"Mus musculus complement receptor related protein (Crry), mRNA [NM_013499]"	12946	-2.74842
Csmd3	"Mus musculus CUB and Sushi multiple domains 3 (Csmd3), mRNA [NM_001081391]"	239420	-10.1047
Csnk2a1	"Mus musculus casein kinase 2, alpha 1 polypeptide (Csnk2a1), mRNA [NM_007788]"	12995	20.6908
Ctnnb1	"Mus musculus catenin (cadherin associated protein), beta 1 (Ctnnb1), mRNA [NM_007614]"	12387	-4.48339
Ctrl	"Mus musculus chymotrypsin-like (Ctrl), mRNA [NM_023182]"	109660	-6.01298
Ctxn3 ; 1700011I03Rik	"Mus musculus RIKEN cDNA 1700011I03 gene (1700011I03Rik), mRNA"	629147 ; 75444	-2.41846
Dazap2	"Mus musculus DAZ associated protein 2 (Dazap2), mRNA [NM_011873]"	23994	-2.85037
Dbc1	"Mus musculus deleted in bladder cancer 1 (human) (Dbc1), mRNA [NM_019967]"	56710	-4.98104
Derl1	"Mus musculus Der1-like domain family, member 1 (Derl1), mRNA [NM_024207]"	67819	-3.17374
Dnahc17	"PREDICTED: Mus musculus RIKEN cDNA 2810003K23 gene (2810003K23Rik), mRNA [XM_126677]"	69926	-2.84892
Dnm2	"Mus musculus dynamin 2 (Dnm2), mRNA [NM_001039520]"	13430	6.43949
Dtna	"Mus musculus dystrobrevin alpha (Dtna), transcript variant 1, mRNA [NM_207650]"	13527	-3.68947
E2f2	"Mus musculus E2F transcription factor 2 (E2f2), mRNA [NM_177733]"	242705	-2.51122
E2f6	"Mus musculus E2F transcription factor 6 (E2f6), mRNA [NM_033270]"	50496	-3.26082
EG668988	"PREDICTED: Mus musculus predicted gene, EG668988 (EG668988), misc RNA"	668988	-2.43901
Eid2b	"PREDICTED: Mus musculus similar to EID-2-like inhibitor of differentiation-3 (LOC434156), mRNA"	434156	2.90963
Eif3b	"Mus musculus eukaryotic translation initiation factor 3, subunit 9 (eta) (Eif3s9), mRNA [NM_133916]"	27979	8.24452
Eml4	"Mus musculus echinoderm microtubule associated protein like 4 (Eml4), transcript variant 2, mRNA"	78798	-2.45334
Ephb2	"Mus musculus Eph receptor B2 (Ephb2), mRNA [NM_010142]"	13844	-3.06643
Ephb6	"Mus musculus Eph receptor B6 (Ephb6), mRNA [NM_007680]"	13848	-2.45601
Eps8l2	"Mus musculus EPS8-like 2 (Eps8l2), mRNA [NM_133191]"	98845	-3.54496
Fam100b	"Mus musculus RIKEN cDNA 1110014K08 gene (1110014K08Rik), mRNA [NM_176902]"	319370	-2.91458
Fam84a	"Mus musculus expressed sequence AW125753 (AW125753), mRNA [NM_029007]"	105005	-2.40973
Fastkd5	"Mus musculus FAST kinase domains 5 (Fastkd5), mRNA [NM_198176]"	380601	12.5877
Fat1	"Mus musculus FAT tumor suppressor homolog 1 (Drosophila) (Fat1), mRNA [NM_001081286]"	14107	-20.4979
Fbf1	"Mus musculus Fas (TNFRSF6) binding factor 1 (Fbf1), mRNA [NM_172571]"	217335	-5.17152
Fbxo45	"Mus musculus F-box protein 45 (Fbxo45), mRNA [NM_173439]"	268882	-2.44444
Fev	"Mus musculus FEV (ETS oncogene family) (Fev), mRNA [NM_153111]"	260298	10.1925
Fhl3	"Mus musculus four and a half LIM domains 3 (Fhl3), mRNA [NM_010213]"	14201	4.93551
Foxo6	"Mus musculus forkhead box O6 (Foxo6), mRNA [NM_194060]"	329934	-2.62884
Fshb	"Mus musculus follicle stimulating hormone beta (Fshb), mRNA [NM_008045]"	14308	-7.75627
Fzd3	"Mus musculus frizzled homolog 3 (Drosophila) (Fzd3), mRNA [NM_021458]"	14365	10.501
Gabra1	"Mus musculus gamma-aminobutyric acid (GABA-A) receptor, subunit alpha 1 (Gabra1), mRNA [NM_010250]"	14394	10.0958
Gabra1	"Mus musculus gamma-aminobutyric acid (GABA-A) receptor, subunit alpha 1 (Gabra1), mRNA [NM_010250]"	14394	-2.41557
Gart	"Mus musculus phosphoribosylglycinamide formyltransferase (Gart), mRNA [NM_010256]"	14450	-3.42306
Gc	"Mus musculus group specific component (Gc), mRNA [NM_008096]"	14473	-4.19902
Gdap1l1	"Mus musculus ganglioside-induced differentiation-associated protein 1-like 1 (Gdap1l1), mRNA"	228858	-2.83619
Gene_Symbol ( A vs C )	Description ( A vs C )	Gene_ID ( A vs C )	FCAbsolute ( A vs C )
Glt6d1	"Mus musculus glycosyltransferase 6 domain containing 1 (Glt6d1), mRNA"	71103	-2.82269
Gm10284	"PREDICTED: Mus musculus similar to Glyceraldehyde-3-phosphate dehydrogenase (GAPDH), transcript variant 1 (LOC100046224), mRNA"	100040634	15.7632
Gm10429 ; Itpr1	"Mus musculus inositol 1,4,5-triphosphate receptor 1 (Itpr1), mRNA [NM_010585]"	100038404 ; 16438	-3.9126
Gm11847	"PREDICTED: Mus musculus similar to heterogeneous nuclear ribonucleoprotein A3 (LOC545592), misc RNA"	545592	-3.75782
Gm11937	"Mus musculus predicted gene 11937 (Gm11937), mRNA"	100041488	-3.14005
Gm14135	"PREDICTED: Mus musculus similar to Cystatin-related protein 1 precursor (CRP-1) (Prostatic 22 kDa glycoprotein P22K16/P22K20) (Androgen-regulated 20 kDa protein) (LOC640946), mRNA"	433483	-10.8078
Gm14315	"PREDICTED: Mus musculus similar to eppin (LOC634878), mRNA"	629747	-3.33471
Gm15056	"PREDICTED: Mus musculus similar to beta-defensin 52 (LOC100041654), mRNA"	100041654	-4.40764
Gm15219	"PREDICTED: Mus musculus hypothetical protein LOC100041754 (LOC100041754), mRNA"	100041754	4.82839
Gm15386 ; Defb41	"Mus musculus predicted gene 15386 (Gm15386), mRNA"	654464 ; 77673	-2.46839
Gm1604A	"PREDICTED: Mus musculus hypothetical protein LOC100040822, transcript variant 2 (LOC100040822), mRNA"	100040822	-6.94557
Gm1679	"Mus musculus predicted gene 1679 (Gm1679), mRNA"	381667	-3.0695
Gm1833	"PREDICTED: Mus musculus similar to abhydrolase domain containing 6 (LOC634264), mRNA"	227393	-3.13698
Gm3015	"PREDICTED: Mus musculus similar to CDNA sequence BC061237 (LOC100040875), mRNA"	100040875	-2.86772
Gm3966	"PREDICTED: Mus musculus hypothetical protein LOC100042686 (LOC100042686), mRNA"	100042686	-2.74997
Gm4497	"PREDICTED: Mus musculus hypothetical protein LOC100043522 (LOC100043522), mRNA"	100043522	53.589
Gm4524	"PREDICTED: Mus musculus hypothetical protein LOC100043571 (LOC100043571), mRNA"	100043571	-3.27603
Gm4704	"PREDICTED: Mus musculus hypothetical protein LOC100043875 (LOC100043875), mRNA"	100043875	8.64491
Gm4738 ; Es31	"PREDICTED: Mus musculus esterase 31, transcript variant 5 (Es31), mRNA"	13909 ; 382053	6.32511
Gm4880	"PREDICTED: Mus musculus predicted gene, EG232930 (EG232930), mRNA"	232930	14.1368
Gm5086	"PREDICTED: Mus musculus predicted gene, EG328314 (EG328314), mRNA"	328314	-4.5228
Gm5097	"PREDICTED: Mus musculus predicted gene, EG329055 (EG329055), mRNA"	329055	-2.52767
Gm5346	"Mus musculus predicted gene 5346 (Gm5346), mRNA"	384813	-3.204
Gm5495	"PREDICTED: Mus musculus predicted gene, EG433125, transcript variant 2 (EG433125), mRNA"	433125	-4.06877
Gm5513	"PREDICTED: Mus musculus predicted gene, EG433225, transcript variant 1 (EG433225), mRNA"	433225	-4.75673
Gm5621	"PREDICTED: Mus musculus predicted gene, EG434434 (EG434434), misc RNA"	434434	-4.63676
Gm5622	"Mus musculus predicted gene, EG434459 (EG434459), mRNA [NM_001013816]"	434459	-3.75933
Gm5795 ; 1700001E04Rik	"Mus musculus RIKEN cDNA 1700001E04 gene (1700001E04Rik), mRNA [NM_029288]"	544990 ; 75438	-4.23539
Gm6365	"PREDICTED: Mus musculus predicted gene, EG622845, transcript variant 2 (EG622845), mRNA"	622845	5.33535
Gm7276	"Mus musculus predicted gene 7276 (Gm7276), mRNA"	639653	-2.40513
Gm8213	"PREDICTED: Mus musculus predicted gene, EG666648 (EG666648), mRNA"	666648	-2.41174
Gm8773	"PREDICTED: Mus musculus predicted gene, EG667705 (EG667705), mRNA"	667705	-2.7607
Gm889	"Mus musculus predicted gene 889 (Gm889), mRNA"	380755	4.57992
Gmfg	"Mus musculus glia maturation factor, gamma (Gmfg), transcript variant 1, mRNA [NM_022024]"	63986	-2.46953
Gnat3	"Mus musculus guanine nucleotide binding protein, alpha transducing 3 (Gnat3), mRNA"	242851	-2.45791
Gpbp1l1	"Mus musculus GC-rich promoter binding protein 1-like 1 (Gpbp1l1), mRNA [NM_029868]"	77110	-7.71775
Gpr173	"Mus musculus G-protein coupled receptor 173 (Gpr173), mRNA [NM_027543]"	70771	-4.43203
Gpx2 ; Gpx2-ps1	"Mus musculus glutathione peroxidase 2 (Gpx2), mRNA [NM_030677]"	14776 ; 14777	4.7975
Gramd3	"Mus musculus GRAM domain containing 3 (Gramd3), mRNA [NM_026240]"	107022	4.01046
Grin2b	"Mus musculus glutamate receptor, ionotropic, NMDA2B (epsilon 2) (Grin2b), mRNA [NM_008171]"	14812	7.96619
Gstm3	"Mus musculus glutathione S-transferase, mu 3 (Gstm3), mRNA [NM_010359]"	14864	-4.67536
Gt(ROSA)26Sor	"Mus musculus gene trap ROSA 26, Philippe Soriano (Gt(ROSA)26Sor), transcript variant 3, non-coding RNA"	14910	-3.37884
Gtf2ird1	"Mus musculus general transcription factor II I repeat domain-containing 1 (Gtf2ird1), transcript variant 1, mRNA [NM_020331]"	57080	16.5214
Gyltl1b	"Mus musculus glycosyltransferase-like 1B (Gyltl1b), mRNA [NM_172670]"	228366	-2.79514
Heg1	"Mus musculus HEG homolog 1 (zebrafish) (Heg1), mRNA [NM_175256]"	77446	-2.4126
Hist1h2ai	"Mus musculus histone cluster 1, H2ai (Hist1h2ai), mRNA [NM_178182]"	319191	-2.45021
Hist1h2bk	"Mus musculus histone cluster 1, H2bk (Hist1h2bk), mRNA [NM_175665]"	319184	-2.62713
Hnrnpa0	"Mus musculus heterogeneous nuclear ribonucleoprotein A0 (Hnrnpa0), mRNA"	77134	4.17466
Hoxc13	"Mus musculus homeo box C13 (Hoxc13), mRNA [NM_010464]"	15422	-2.59536
Hpd	"Mus musculus 4-hydroxyphenylpyruvic acid dioxygenase (Hpd), mRNA [NM_008277]"	15445	-2.59731
Hrg	"Mus musculus histidine-rich glycoprotein (Hrg), mRNA [NM_053176]"	94175	-2.66483
Hsd17b10	"Mus musculus hydroxysteroid (17-beta) dehydrogenase 10 (Hsd17b10), mRNA [NM_016763]"	15108	4.03255
Hspa1a	"Mus musculus heat shock protein 1A (Hspa1a), mRNA [NM_010479]"	193740	7.33417
Htr2c	"Mus musculus 5-hydroxytryptamine (serotonin) receptor 2C (Htr2c), mRNA [NM_008312]"	15560	-5.82581
Ifna2	"Mus musculus interferon alpha 2 (Ifna2), mRNA"	15965	-2.73891
Igsf10	"Mus musculus immunoglobulin superfamily, member 10 (Igsf10), mRNA"	242050	-2.51332
Il1f10	"Mus musculus interleukin 1 family, member 10 (Il1f10), mRNA [NM_153077]"	215274	-2.4084
Immt	"Mus musculus inner membrane protein, mitochondrial (Immt), mRNA [NM_029673]"	76614	-3.29865
Impg1	"Mus musculus interphotoreceptor matrix proteoglycan 1 (Impg1), mRNA [NM_022016]"	63859	-2.41136
Ints9	"Mus musculus DNA segment, Chr 14, ERATO Doi 231, expressed (D14Ertd231e), mRNA [NM_153414]"	210925	4.47214
Irg1	"Mus musculus immunoresponsive gene 1 (Irg1), mRNA"	16365	-3.19087
Irs4	"Mus musculus insulin receptor substrate 4 (Irs4), mRNA [NM_010572]"	16370	-4.17219
Jkamp	"Mus musculus RIKEN cDNA 4930403N07 gene (4930403N07Rik), mRNA"	104771	-2.71327
Kbtbd5	"Mus musculus kelch repeat and BTB (POZ) domain containing 5 (Kbtbd5), mRNA [NM_028202]"	72330	31.3423
Kcnj4	"Mus musculus potassium inwardly-rectifying channel, subfamily J, member 4 (Kcnj4), mRNA [NM_008427]"	16520	-6.00762
Kcnj6	"Mus musculus potassium inwardly-rectifying channel, subfamily J, member 6 (Kcnj6), transcript variant Girk2A-1, mRNA [NM_010606]"	16522	-2.70883
Kcnk3	"Mus musculus potassium channel, subfamily K, member 3 (Kcnk3), mRNA [NM_010608]"	16527	-7.90568
Kcnq2	"Mus musculus potassium voltage-gated channel, subfamily Q, member 2 (Kcnq2), transcript variant 9, mRNA"	16536	12.5324
Kcnt2 ; 4930590L20Rik	"Mus musculus potassium channel, subfamily T, member 2 (Kcnt2), mRNA [NM_001081027]"	240776 ; 75910	-3.37673
Kif17 ; Sh2d5	"Mus musculus kinesin family member 17 (Kif17), mRNA [NM_010623]"	16559 ; 230863	-3.24635
Kif5a	"Mus musculus kinesin family member 5A (Kif5a), transcript variant 2, mRNA [NM_001039000]"	16572	-3.11343
Klb	"Mus musculus klotho beta (Klb), mRNA [NM_031180]"	83379	-2.78852
Klhl24	"PREDICTED: Mus musculus hypothetical protein LOC100042938 (LOC100042938), mRNA"	75785	-2.77755
Klk1b16	"Mus musculus kallikrein 1-related peptidase b16 (Klk1b16), mRNA [NM_008454]"	16615	-4.30327
Krt25	"Mus musculus keratin 25 (Krt25), mRNA [NM_133730]"	70810	-2.64905
Krtap26-1	"Mus musculus RIKEN cDNA 2310002B14 gene (2310002B14Rik), mRNA [NM_027105]"	69533	-10.3329
Krtap5-5	"Mus musculus keratin associated protein 5-5 (Krtap5-5), mRNA"	114666	-2.95886
L1td1	"Mus musculus LINE-1 type transposase domain containing 1 (L1td1), mRNA"	381591	-4.97607
Laptm4b	"Mus musculus lysosomal-associated protein transmembrane 4B (Laptm4b), mRNA [NM_033521]"	114128	-3.32455
Lass4	"Mus musculus longevity assurance homolog 4 (S. cerevisiae) (Lass4), mRNA [NM_026058]"	67260	-2.56347
Lass6	"Mus musculus longevity assurance homolog 6 (S. cerevisiae) (Lass6), mRNA [NM_172856]"	241447	-2.46501
Lgals3bp	"Mus musculus lectin, galactoside-binding, soluble, 3 binding protein (Lgals3bp), mRNA [NM_011150]"	19039	-3.49705
Lmbrd1	"Mus musculus LMBR1 domain containing 1 (Lmbrd1), mRNA [NM_026719]"	68421	-2.51464
Lmo4	"Mus musculus LIM domain only 4 (Lmo4), mRNA [NM_010723]"	16911	-28.0486
Lpin3	"Mus musculus lipin 3 (Lpin3), mRNA [NM_022883]"	64899	-2.66384
Lrp5	"Mus musculus low density lipoprotein receptor-related protein 5 (Lrp5), mRNA [NM_008513]"	16973	-2.85066
Lsm10 ; 1520401O13Rik	"Mus musculus U7 snRNP-specific Sm-like protein LSM10 (Lsm10), mRNA [NM_138721]"	116748 ; 77661	-2.8189
Mageb5	"Mus musculus melanoma antigen, family B, 5 (Mageb5), mRNA"	74271	-3.22172
Mapk15	"Mus musculus mitogen-activated protein kinase 15 (Mapk15), mRNA [NM_177922]"	332110	-5.65565
Mapkapk3	"Mus musculus mitogen-activated protein kinase-activated protein kinase 3 (Mapkapk3), mRNA [NM_178907]"	102626	4.73395
Mbd3l1	"Mus musculus methyl-CpG binding domain protein 3-like 1 (Mbd3l1), mRNA [NM_028557]"	73503	-3.12072
Mdfic	"Mus musculus MyoD family inhibitor domain containing (Mdfic), mRNA [NM_175088]"	16543	-2.53202
Mkrn2	"Mus musculus makorin, ring finger protein, 2 (Mkrn2), mRNA [NM_023290]"	67027	-4.93876
Mlf1	"Mus musculus myeloid leukemia factor 1 (Mlf1), transcript variant 2, mRNA [NM_010801]"	17349	-4.74125
Mllt3	"Mus musculus myeloid/lymphoid or mixed lineage-leukemia translocation to 3 homolog (Drosophila) (Mllt3), transcript variant 1, mRNA [NM_027326]"	70122	-5.24097
Mmp10	"Mus musculus matrix metallopeptidase 10 (Mmp10), mRNA [NM_019471]"	17384	-2.59074
Mocs1	"Mus musculus molybdenum cofactor synthesis 1 (Mocs1), transcript variant 1, mRNA [NM_020042]"	56738	-4.17925
Mrgprb1 ; Mrgpra7 ; Mrgpra8	"Mus musculus MAS-related GPR, member A8 (Mrgpra8), mRNA"	233231 ; 404236 ; 404237	3.79581
Mrpl11	"Mus musculus mitochondrial ribosomal protein L11 (Mrpl11), mRNA [NM_025553]"	66419	-3.11249
Mrpl54	"Mus musculus mitochondrial ribosomal protein L54 (Mrpl54), mRNA [NM_025317]"	66047	-2.75707
Mrps5	"Mus musculus mitochondrial ribosomal protein S5 (Mrps5), mRNA [NM_029963]"	77721	-3.38636
Mta2	"Mus musculus metastasis-associated gene family, member 2 (Mta2), mRNA [NM_011842]"	23942	-3.07036
Mtap1s	"Mus musculus microtubule-associated protein 1S (Mtap1s), mRNA [NM_173013]"	270058	-3.23274
Myh7b	"Mus musculus myosin, heavy chain 7B, cardiac muscle, beta (Myh7b), mRNA"	668940	-2.42147
Myst1	"Mus musculus MYST histone acetyltransferase 1 (Myst1), mRNA [NM_026370]"	67773	9.47921
Nagpa	"Mus musculus N-acetylglucosamine-1-phosphodiester alpha-N-acetylglucosaminidase (Nagpa), mRNA [NM_013796]"	27426	7.73409
Naprt1	"Mus musculus nicotinate phosphoribosyltransferase domain containing 1 (Naprt1), mRNA [NM_172607]"	223646	-2.42022
Narg1	"Mus musculus NMDA receptor-regulated gene 1 (Narg1), mRNA [NM_053089]"	74838	-3.68441
Nckap1	"Mus musculus NCK-associated protein 1 (Nckap1), mRNA [NM_016965]"	50884	-6.01125
Ndnl2	"Mus musculus necdin-like 2 (Ndnl2), mRNA [NM_023239]"	66647	-6.61239
Ndufa9	"Mus musculus NADH dehydrogenase (ubiquinone) 1 alpha subcomplex, 9 (Ndufa9), mRNA [NM_025358]"	66108	-3.09898
Ndufs5	"Mus musculus NADH dehydrogenase (ubiquinone) Fe-S protein 5 (Ndufs5), mRNA [NM_001030274]"	595136	-2.51376
Ndufs6	"Mus musculus NADH dehydrogenase (ubiquinone) Fe-S protein 6 (Ndufs6), mRNA [NM_010888]"	407785	-2.87784
Necab3	"Mus musculus amyloid beta (A4) precursor protein-binding, family A, member 1 binding protein (Apba2bp), mRNA [NM_021546]"	56846	-2.73044
Nek1	"Mus musculus NIMA (never in mitosis gene a)-related expressed kinase 1 (Nek1), mRNA [NM_175089]"	18004	-2.48577
Nfat5 ; C430050I21Rik	"Mus musculus nuclear factor of activated T-cells 5 (Nfat5), transcript variant b, mRNA [NM_018823]"	54446 ; 77602	5.25597
Nlrp4g	"Mus musculus NLR family, pyrin domain containing 4G (Nlrp4g), mRNA"	235779	2.87479
Nme3	"Mus musculus expressed in non-metastatic cells 3 (Nme3), mRNA [NM_019730]"	79059	-9.31515
Nnmt	"Mus musculus nicotinamide N-methyltransferase (Nnmt), mRNA"	18113	-2.76071
Npbwr1	"Mus musculus neuropeptides B/W receptor 1 (Npbwr1), mRNA"	226304	-17.9991
Npr2	"Mus musculus natriuretic peptide receptor 2 (Npr2), mRNA [NM_173788]"	230103	-2.91242
Nr2f2	"Mus musculus nuclear receptor subfamily 2, group F, member 2 (Nr2f2), transcript variant 1, mRNA [NM_009697]"	11819	-21.2429
Nrxn2	"Mus musculus neurexin II (Nrxn2), mRNA [NM_020253]"	18190	5.17565
Nufip1	"Mus musculus nuclear fragile X mental retardation protein interacting protein 1 (Nufip1), mRNA [NM_013745]"	27275	-14.9176
Nup160	"Mus musculus nucleoporin 160 (Nup160), mRNA [NM_021512]"	59015	-3.0544
Nxph3	"Mus musculus neurexophilin 3 (Nxph3), mRNA [NM_130858]"	104079	-43.0049
Ociad1	"Mus musculus OCIA domain containing 1 (Ociad1), mRNA [NM_023429]"	68095	-3.37477
Olfr1095	"Mus musculus olfactory receptor 1095 (Olfr1095), mRNA"	258725	-2.6083
Olfr1101	"Mus musculus olfactory receptor 1101 (Olfr1101), mRNA [NM_146591]"	258584	28.4251
Olfr1126	"Mus musculus olfactory receptor 1126 (Olfr1126), mRNA [NM_146837]"	258834	6.63677
Olfr113	"Mus musculus olfactory receptor 113 (Olfr113), mRNA [NM_146289]"	258286	-3.06702
Olfr1145	"Mus musculus olfactory receptor 1145 (Olfr1145), mRNA [NM_146320]"	258317	-2.42927
Olfr116	"Mus musculus olfactory receptor 116 (Olfr116), mRNA"	258625	-3.44139
Olfr125	"Mus musculus olfactory receptor 125 (Olfr125), mRNA [NM_146290]"	258287	5.04795
Olfr1261	"Mus musculus olfactory receptor 1261 (Olfr1261), mRNA [NM_146474]"	258466	-2.59652
Olfr275	"Mus musculus olfactory receptor 275 (Olfr275), mRNA [NM_146858]"	258857	-3.26848
Olfr310	"Mus musculus olfactory receptor 310 (Olfr310), mRNA"	258222	-3.64849
Olfr335	"Mus musculus olfactory receptor 335 (Olfr335), mRNA"	666118	-3.8717
Olfr346	"Mus musculus olfactory receptor 346 (Olfr346), mRNA [NM_146938]"	258940	4.12939
Olfr574	"Mus musculus olfactory receptor 574 (Olfr574), mRNA"	258357	-2.40834
Olfr577	"Mus musculus olfactory receptor 577 (Olfr577), mRNA [NM_147109]"	259113	-5.06484
Olfr610	"Mus musculus olfactory receptor 610 (Olfr610), mRNA [NM_147081]"	259085	-4.23853
Olfr697	"Mus musculus olfactory receptor 697 (Olfr697), mRNA [NM_146599]"	258592	-2.58939
Olfr739	"Mus musculus olfactory receptor 739 (Olfr739), mRNA [NM_146668]"	258663	-2.70742
Olfr812	"Mus musculus olfactory receptor 812 (Olfr812), mRNA [NM_146795]"	258791	-9.38218
Olfr846	"Mus musculus olfactory receptor 846 (Olfr846), mRNA [NM_146282]"	258279	-2.52103
Olfr919	"Mus musculus olfactory receptor 919 (Olfr919), mRNA [NM_146440]"	258432	-2.64119
Pacs2	"Mus musculus phosphofurin acidic cluster sorting protein 2 (Pacs2), mRNA [NM_001081170]"	217893	2.53842
Paip2b	"Mus musculus poly(A) binding protein interacting protein 2B (Paip2b), mRNA [NM_146169]"	232164	-3.65968
Pcdh10	"Mus musculus protocadherin 10 (Pcdh10), transcript variant 3, mRNA"	18526	-95.7988
Pcgf5	"Mus musculus polycomb group ring finger 5 (Pcgf5), mRNA [NM_029508]"	76073	-3.71974
Pctk1	"Mus musculus PCTAIRE-motif protein kinase 1 (Pctk1), mRNA [NM_011049]"	18555	4.20788
Pdhb	"Mus musculus pyruvate dehydrogenase (lipoamide) beta (Pdhb), mRNA [NM_024221]"	68263	37.6532
Pdlim7	"Mus musculus PDZ and LIM domain 7 (Pdlim7), mRNA [NM_026131]"	67399	-3.94317
Per2	"Mus musculus period homolog 2 (Drosophila) (Per2), mRNA [NM_011066]"	18627	2.53106
Pfkfb2	"Mus musculus 6-phosphofructo-2-kinase/fructose-2,6-biphosphatase 2 (Pfkfb2), mRNA [NM_008825]"	18640	15.3248
Pfkfb3	"Mus musculus 6-phosphofructo-2-kinase/fructose-2,6-biphosphatase 3 (Pfkfb3), mRNA [NM_133232]"	170768	14.2186
Pgf	"Mus musculus placental growth factor (Pgf), mRNA [NM_008827]"	18654	-4.51942
Phf2	"Mus musculus PHD finger protein 2 (Phf2), mRNA [NM_011078]"	18676	-5.7949
Pik3c2g	"Mus musculus phosphatidylinositol 3-kinase, C2 domain containing, gamma polypeptide (Pik3c2g), transcript variant 1, mRNA [NM_207683]"	18705	-3.39362
Pitpnb	"Mus musculus phosphatidylinositol transfer protein, beta (Pitpnb), mRNA [NM_019640]"	56305	-2.39656
Piwil2	"Mus musculus piwi-like homolog 2 (Drosophila) (Piwil2), mRNA [NM_021308]"	57746	-2.52198
Plcg2	"Mus musculus phospholipase C, gamma 2 (Plcg2), mRNA"	234779	-8.13005
Plp1	"Mus musculus proteolipid protein (myelin) 1 (Plp1), mRNA [NM_011123]"	18823	-2.81583
Pnliprp2	"Mus musculus pancreatic lipase-related protein 2 (Pnliprp2), mRNA [NM_011128]"	18947	3.13992
Polr3d	"Mus musculus polymerase (RNA) III (DNA directed) polypeptide D (Polr3d), mRNA [NM_025945]"	67065	-2.70445
Ppfibp1	"Mus musculus PTPRF interacting protein, binding protein 1 (liprin beta 1) (Ppfibp1), mRNA [NM_026221]"	67533	-2.97257
Ppp3r1	"Mus musculus protein phosphatase 3, regulatory subunit B, alpha isoform (calcineurin B, type I) (Ppp3r1), mRNA [NM_024459]"	19058	28.4907
Ppp3r1	"Mus musculus protein phosphatase 3, regulatory subunit B, alpha isoform (calcineurin B, type I) (Ppp3r1), mRNA [NM_024459]"	19058	22.8254
Pptc7	"Mus musculus PTC7 protein phosphatase homolog (S. cerevisiae) (Pptc7), mRNA [NM_177242]"	320717	26.1031
Ppy	"Mus musculus pancreatic polypeptide (Ppy), mRNA [NM_008918]"	19064	-2.64481
Prcc	"Mus musculus papillary renal cell carcinoma (translocation-associated) (Prcc), mRNA [NM_033573]"	94315	-4.86189
Prkcz	"Mus musculus protein kinase C, zeta (Prkcz), transcript variant 1, mRNA [NM_008860]"	18762	-3.52825
Prm1	"Mus musculus protamine 1 (Prm1), mRNA [NM_013637]"	19118	20.3825
Ptch1	"Mus musculus patched homolog 1 (Ptch1), mRNA [NM_008957]"	19206	22.8467
Ptchd1	"PREDICTED: Mus musculus patched domain containing 1, transcript variant 1 (Ptchd1), mRNA [XM_142262]"	211612	-6.16524
Ptma	"Mus musculus prothymosin alpha (Ptma), mRNA [NM_008972]"	19231	-2.97424
Ptp4a2	"Mus musculus protein tyrosine phosphatase 4a2 (Ptp4a2), mRNA [NM_008974]"	19244	-2.91978
Ptpmt1	"Mus musculus protein tyrosine phosphatase, mitochondrial 1 (Ptpmt1), mRNA [NM_025576]"	66461	-3.43846
Ptprf	"Mus musculus protein tyrosine phosphatase, receptor type, F (Ptprf), mRNA [NM_011213]"	19268	-8.17152
Ptrf	"Mus musculus polymerase I and transcript release factor (Ptrf), mRNA [NM_008986]"	19285	-4.88154
Rab24	"Mus musculus RAB24, member RAS oncogene family (Rab24), mRNA [NM_009000]"	19336	-6.04582
Rab36	"Mus musculus RAB36, member RAS oncogene family (Rab36), mRNA [NM_029781]"	76877	-2.43372
Rab8a	"Mus musculus RAB8A, member RAS oncogene family (Rab8a), mRNA [NM_023126]"	17274	19.7039
Racgap1	"Mus musculus Rac GTPase-activating protein 1 (Racgap1), mRNA [NM_012025]"	26934	9.79565
Raver1	"Mus musculus ribonucleoprotein, PTB-binding 1 (Raver1), mRNA [NM_027911]"	71766	8.87398
Rbbp4	"Mus musculus retinoblastoma binding protein 4 (Rbbp4), mRNA [NM_009030]"	19646	-2.52373
Rbpms	"Mus musculus RNA binding protein gene with multiple splicing (Rbpms), transcript variant 1, mRNA [NM_019733]"	19663	-2.5389
Rest	"Mus musculus RE1-silencing transcription factor (Rest), mRNA [NM_011263]"	19712	-3.56919
Rfk	"Mus musculus riboflavin kinase (Rfk), mRNA [NM_019437]"	54391	7.63793
Rfxap	"Mus musculus regulatory factor X-associated protein (Rfxap), mRNA [NM_133231]"	170767	-3.58308
Rhox13	"PREDICTED: Mus musculus RIKEN cDNA 1700123J19 gene (1700123J19Rik), mRNA [XM_976021]"	73614	5.93432
Rhox2a	"Mus musculus reproductive homeobox 2 (Rhox2), mRNA [NM_029203]"	75199	-3.25573
Rhpn2	"Mus musculus rhophilin, Rho GTPase binding protein 2 (Rhpn2), mRNA [NM_027897]"	52428	-2.4507
Rnf157	"Mus musculus ring finger protein 157 (Rnf157), mRNA"	217340	6.05793
rp9	"Mus musculus retinitis pigmentosa 9 (human) (rp9), mRNA [NM_018739]"	55934	2.48852
Rps28	"Mus musculus ribosomal protein S28 (Rps28), mRNA [NM_016844]"	54127	-3.11496
Rpusd2	"Mus musculus RNA pseudouridylate synthase domain containing 2 (Rpusd2), mRNA [NM_173450]"	271842	-2.48301
Rreb1	"Mus musculus ras responsive element binding protein 1 (Rreb1), transcript variant 1, mRNA [NM_001013392]"	68750	4.43127
Rtkn2	"Mus musculus pleckstrin homology domain containing, family K member 1 (Plekhk1), mRNA [NM_001081346]"	170799	-2.44184
Rtl1	"Mus musculus retrotransposon-like 1 (Rtl1), mRNA"	353326 ; 76880	-2.5502
Runx2	"Mus musculus runt related transcription factor 2 (Runx2), mRNA [NM_009820]"	12393	-28.9889
Rxfp2	"Mus musculus relaxin/insulin-like family peptide receptor 2 (Rxfp2), mRNA"	140498	-2.98485
S100a2	"PREDICTED: Mus musculus predicted gene, EG628324 (EG628324), mRNA"	628324	-3.50771
Sash1	"Mus musculus SAM and SH3 domain containing 1 (Sash1), mRNA [NM_175155]"	70097	-5.24118
Sc5d	"Mus musculus sterol-C5-desaturase (fungal ERG3, delta-5-desaturase) homolog (S. cerevisae) (Sc5d), mRNA [NM_172769]"	235293	-2.41489
Sdad1	"Mus musculus SDA1 domain containing 1 (Sdad1), mRNA [NM_172713]"	231452	-2.99668
Sdccag1	"Mus musculus serologically defined colon cancer antigen 1 (Sdccag1), mRNA [NM_025441]"	66244	-7.46148
Sdccag3 ; 9430022A06Rik	"Mus musculus serologically defined colon cancer antigen 3 (Sdccag3), transcript variant 1, mRNA [NM_026563]"	68112 ; 77276	-4.50152
Sec24c	"Mus musculus SEC24 related gene family, member C (S. cerevisiae) (Sec24c), mRNA [NM_172596]"	218811	-2.40823
Sema7a	"Mus musculus sema domain, immunoglobulin domain (Ig), and GPI membrane anchor, (semaphorin) 7A (Sema7a), mRNA [NM_011352]"	20361	-4.62819
Serpinb9b	"Mus musculus serine (or cysteine) peptidase inhibitor, clade B, member 9b (Serpinb9b), mRNA [NM_011452]"	20706	-3.33452
Serpinb9e	"Mus musculus serine (or cysteine) peptidase inhibitor, clade B, member 9e (Serpinb9e), mRNA [NM_011456]"	20710	4.67669
Sertad2	"Mus musculus SERTA domain containing 2 (Sertad2), transcript variant 1, mRNA [NM_021372]"	58172	-27.1773
Setd5	"Mus musculus SET domain containing 5 (Setd5), mRNA [NM_028385]"	72895	-12.9599
Sgpl1	"Mus musculus sphingosine phosphate lyase 1 (Sgpl1), mRNA [NM_009163]"	20397	-4.18004
Slc22a14	"Mus musculus solute carrier family 22 (organic cation transporter), member 14 (Slc22a14), mRNA [NM_001037749]"	382113	-2.96802
Slc35a2	"Mus musculus solute carrier family 35 (UDP-galactose transporter), member A2 (Slc35a2), transcript variant 1, mRNA [NM_078484]"	22232	24.6465
Slc45a3	"Mus musculus solute carrier family 45, member 3 (Slc45a3), mRNA [NM_145977]"	212980	6.06379
Slc4a3	"Mus musculus solute carrier family 4 (anion exchanger), member 3 (Slc4a3), mRNA [NM_009208]"	20536	-40.4463
Slc6a13	"Mus musculus solute carrier family 6 (neurotransmitter transporter, GABA), member 13 (Slc6a13), mRNA [NM_144512]"	14412	-2.81835
Slit1	"Mus musculus slit homolog 1 (Drosophila) (Slit1), mRNA [NM_015748]"	20562	-2.72092
Smndc1	"Mus musculus survival motor neuron domain containing 1 (Smndc1), mRNA [NM_172429]"	76479	-2.86467
Snca	"Mus musculus synuclein, alpha (Snca), transcript variant 2, mRNA [NM_009221]"	20617	-4.23704
Sobp	"Mus musculus sine oculis-binding protein homolog (Drosophila) (Sobp), mRNA [NM_175407]"	109205	-5.64181
Sobp	"Mus musculus sine oculis-binding protein homolog (Drosophila) (Sobp), mRNA [NM_175407]"	109205	-3.00157
Solh	"Mus musculus small optic lobes homolog (Drosophila) (Solh), mRNA [NM_015830]"	50817	5.25967
Sox12	"Mus musculus SRY-box containing gene 12 (Sox12), mRNA [NM_011438]"	20667	-5.47311
Sox14	"Mus musculus SRY-box containing gene 14 (Sox14), mRNA"	20669	-2.66233
Sp3	"Mus musculus trans-acting transcription factor 3 (Sp3), transcript variant 1, mRNA [NM_001018042]"	20687	38.6689
Spc25	"Mus musculus SPC25, NDC80 kinetochore complex component, homolog (S. cerevisiae) (Spc25), mRNA [NM_025565]"	66442	-2.50883
Spinlw1	"Mus musculus serine protease inhibitor-like, with Kunitz and WAP domains 1 (eppin) (Spinlw1), mRNA [NM_029325]"	75526	-2.98413
Spo11	"Mus musculus sporulation protein, meiosis-specific, SPO11 homolog (S. cerevisiae) (Spo11), transcript variant 1, mRNA [NM_012046]"	26972	-3.83606
Sqstm1	"Mus musculus sequestosome 1 (Sqstm1), mRNA [NM_011018]"	18412	3.96764
Ss18l1	"Mus musculus synovial sarcoma translocation gene on chromosome 18-like 1 (Ss18l1), mRNA [NM_178750]"	269397	5.42944
Sspn	"Mus musculus sarcospan (Sspn), mRNA [NM_010656]"	16651	17.0796
Stat6	"Mus musculus signal transducer and activator of transcription 6 (Stat6), mRNA [NM_009284]"	20852	-6.55553
Stk4	"Mus musculus serine/threonine kinase 4 (Stk4), mRNA [NM_021420]"	58231	6.14112
Stoml2	"Mus musculus stomatin (Epb7.2)-like 2 (Stoml2), mRNA [NM_023231]"	66592	14.5421
Sval3	"Mus musculus seminal vesicle antigen-like 3 (Sval3), mRNA"	387564	-2.45988
Syngr4	"Mus musculus synaptogyrin 4 (Syngr4), mRNA [NM_021482]"	58867	-12.1895
Synpo	"Mus musculus synaptopodin (Synpo), transcript variant B, mRNA"	104027	-2.52797
Taar7d	"Mus musculus trace amine-associated receptor 7D (Taar7d), mRNA"	435206	-2.53834
Tacc1	"Mus musculus transforming, acidic coiled-coil containing protein 1 (Tacc1), transcript variant 1, mRNA [NM_177089]"	320165	-2.8836
Taf1d	"Mus musculus Josephin domain containing 3 (Josd3), transcript variant 2, mRNA [NM_029248]"	75316	-3.00404
Tbc1d1	"Mus musculus TBC1 domain family, member 1 (Tbc1d1), mRNA [NM_019636]"	57915	-3.00444
Tcfap4	"Mus musculus transcription factor AP4 (Tcfap4), mRNA [NM_031182]"	83383	6.20914
Tgm3	"Mus musculus transglutaminase 3, E polypeptide (Tgm3), mRNA [NM_009374]"	21818	3.08839
Them5	"Mus musculus thioesterase superfamily member 5 (Them5), mRNA [NM_025416]"	66198	-3.21406
Tlr6	"Mus musculus toll-like receptor 6 (Tlr6), mRNA [NM_011604]"	21899	-2.4811
Tmc7 ; 1700030H01Rik	"Mus musculus transmembrane channel-like gene family 7 (Tmc7), mRNA [NM_172476]"	209760 ; 69500	-3.0905
Tmem184a ; Psmg3	"Mus musculus cDNA sequence BC019731 (BC019731), mRNA [NM_144914]"	231832 ; 66506	4.48055
Tmx3	"Mus musculus thioredoxin domain containing 10 (Txndc10), mRNA [NM_198295]"	67988	-2.41653
Tnfrsf11b	"Mus musculus tumor necrosis factor receptor superfamily, member 11b (osteoprotegerin) (Tnfrsf11b), mRNA [NM_008764]"	18383	-5.19395
Tnni3	"Mus musculus troponin I, cardiac (Tnni3), mRNA [NM_009406]"	21954	-32.7693
Tnpo1	"Mus musculus transportin 1 (Tnpo1), transcript variant 1, mRNA [NM_178716]"	238799	-2.54752
Tom1l2	"Mus musculus target of myb1-like 2 (chicken) (Tom1l2), transcript variant 1, mRNA [NM_153080]"	216810	9.89269
Tomm40	"Mus musculus translocase of outer mitochondrial membrane 40 homolog (yeast) (Tomm40), mRNA [NM_016871]"	53333	-2.43396
Trpa1	"Mus musculus transient receptor potential cation channel, subfamily A, member 1 (Trpa1), mRNA [NM_177781]"	277328	6.114
Trps1	"Mus musculus trichorhinophalangeal syndrome I (human) (Trps1), mRNA"	83925	-7.33594
Tshz1	"Mus musculus teashirt zinc finger family member 1 (Tshz1), mRNA [NM_001081300]"	110796	-2.42696
Ttll5	"Mus musculus tubulin tyrosine ligase-like family, member 5 (Ttll5), mRNA [NM_001081423]"	320244	-3.14454
Tubb2a	"Mus musculus tubulin, beta 2a (Tubb2a), mRNA [NM_009450]"	22151	7.75896
Twist1	"Mus musculus twist gene homolog 1 (Drosophila) (Twist1), mRNA [NM_011658]"	22160	-3.22273
Txndc3	"Mus musculus thioredoxin domain containing 3 (spermatozoa) (Txndc3), mRNA [NM_181591]"	73412	-3.12367
Uap1	"Mus musculus UDP-N-acetylglucosamine pyrophosphorylase 1 (Uap1), mRNA [NM_133806]"	107652	-2.80468
Uba1	"Mus musculus ubiquitin-activating enzyme E1, Chr X (Ube1x), mRNA [NM_009457]"	22201	33.1345
Uba52 ; 2810422J05Rik ; 4930522P08Rik	"Mus musculus ubiquitin A-52 residue ribosomal protein fusion product 1 (Uba52), mRNA [NM_019883]"	22186 ; 75620 ; 78183	4.38591
Ube2h	"Mus musculus ubiquitin-conjugating enzyme E2H (Ube2h), mRNA [NM_009459]"	22214	10.1459
Ubxn4	"Mus musculus UBX domain containing 2 (Ubxd2), mRNA [NM_026390]"	67812	-2.49065
V1ra4	"Mus musculus vomeronasal 1 receptor, A4 (V1ra4), mRNA [NM_053219]"	113846	8.87657
Vapb	"Mus musculus vesicle-associated membrane protein, associated protein B and C (Vapb), mRNA [NM_019806]"	56491	6.14179
Vmn2r111 ; Vmn2r112	"Mus musculus vomeronasal 2, receptor 112 (Vmn2r112), mRNA"	210876 ; 628185	-3.07024
Vmn2r121	"PREDICTED: Mus musculus hypothetical protein LOC100038940, transcript variant 2 (LOC100038940), mRNA"	100038941	-2.6349
Vmn2r93	"Mus musculus vomeronasal 2, receptor 93 (Vmn2r93), mRNA"	627132	-2.40298
Vps13c	"Mus musculus vacuolar protein sorting 13C (yeast) (Vps13c), mRNA [NM_177184]"	320528	-2.53075
Vps26b	"Mus musculus vacuolar protein sorting 26 homolog B (yeast) (Vps26b), mRNA [NM_178027]"	69091	12.1846
Vwa5b2	"Mus musculus cDNA sequence BC052055 (BC052055), mRNA [NM_182636]"	328643	-3.4554
Vwc2l	"Mus musculus RIKEN cDNA A830006F12 gene (A830006F12Rik), mRNA [NM_177164]"	320460	-7.92347
Wdfy2	"Mus musculus WD repeat and FYVE domain containing 2 (Wdfy2), mRNA [NM_175546]"	268752	-2.57131
Wipf2	"Mus musculus WAS/WASL interacting protein family, member 2 (Wipf2), mRNA [NM_197940]"	68524	-3.80897
Xrcc1	"Mus musculus X-ray repair complementing defective repair in Chinese hamster cells 1 (Xrcc1), mRNA [NM_009532]"	22594	-3.42784
Yme1l1	"Mus musculus YME1-like 1 (S. cerevisiae) (Yme1l1), mRNA [NM_013771]"	27377	33.4545
Zbtb25	"Mus musculus zinc finger and BTB domain containing 25 (Zbtb25), mRNA [NM_028356]"	109929	-2.43011
Zfhx3	"Mus musculus AT motif binding factor 1 (Atbf1), mRNA [NM_007496]"	11906	-6.51311
Zfp248	"Mus musculus zinc finger protein 248 (Zfp248), mRNA [NM_028335]"	72720	-3.06121
Zfp354c	"Mus musculus zinc finger protein 354C (Zfp354c), mRNA [NM_013922]"	30944	-5.39444
Zfp456	"Mus musculus zinc finger protein 456 (Zfp456), mRNA"	408065	-3.4801
Zfp608 ; D430007A19Rik	"Mus musculus zinc finger protein 608 (Zfp608), mRNA [NM_175751]"	269023 ; 320431	-3.3426
Zfp628	"Mus musculus zinc finger protein 628 (Zfp628), mRNA [NM_170759]"	232816	-9.34203
Zfp746	"PREDICTED: Mus musculus zinc finger protein 746 (Zfp746), mRNA [XM_904306]"	69228	-2.58068
Zfp84	"Mus musculus zinc finger protein 84 (Zfp84), mRNA [NM_023750]"	74352	-3.12782
Zfp873	"Mus musculus zinc finger protein 873 (Zfp873), mRNA"	408062	-3.24084
Zmynd15	"Mus musculus zinc finger, MYND-type containing 15 (Zmynd15), mRNA [NM_001029929]"	574428	-2.46982
Zscan4c	"Mus musculus gene model 397, (NCBI) (Gm397), mRNA [NM_001013765]"	245109	-3.07936
