# Supplementary material for: Transcriptome Analysis of Spermatogenically Regressed, Recrudescent and Active Phase Testis of Seasonally Breeding Wall Lizards Hemidactylus flaviviridis
Source: PLoS One. 2013 Mar 11;8(3):e58276. doi: 10.1371/journal.pone.0058276 (PMC3594293; doi:10.1371/journal.pone.0058276)
Supplement: Table S4 — Complete list of genes expressed only in recrudescent phase as compared to regressed phase. (XLS) [file pone.0058276.s004.xls]

## Sheet: Sheet1
Gene_Symbol	Description	Gene_ID	FC Absolute ( Recrudescent Phase vs Regressed Phase )
Aadat	"Mus musculus aminoadipate aminotransferase (Aadat), mRNA [NM_011834]"	23923	-5.5892
Aatk	"Mus musculus apoptosis-associated tyrosine kinase (Aatk), mRNA [NM_007377]"	11302	-5.39226
Abcb6	"Mus musculus ATP-binding cassette, sub-family B (MDR/TAP), member 6 (Abcb6), mRNA [NM_023732]"	74104	-3.7989
Abcc1	"Mus musculus ATP-binding cassette, sub-family C (CFTR/MRP), member 1 (Abcc1), mRNA [NM_008576]"	17250	-5.14476
Abcc2	"Mus musculus ATP-binding cassette, sub-family C (CFTR/MRP), member 2 (Abcc2), mRNA [NM_013806]"	12780	-5.39501
Abcc3	"Mus musculus ATP-binding cassette, sub-family C (CFTR/MRP), member 3 (Abcc3), mRNA [NM_029600]"	76408	-4.06052
Abcc4 ; A830021K08Rik	"Mus musculus ATP-binding cassette, sub-family C (CFTR/MRP), member 4 (Abcc4), mRNA [NM_001033336]"	239273 ; 320427	4.90525
Abcf3	"Mus musculus ATP-binding cassette, sub-family F (GCN20), member 3 (Abcf3), mRNA [NM_013852]"	27406	-4.33873
Abhd13	"Mus musculus abhydrolase domain containing 13 (Abhd13), mRNA [NM_001081119]"	68904	9.1956
Abhd15	"Mus musculus RIKEN cDNA 1300007F04 gene (1300007F04Rik), mRNA [NM_026185]"	67477	-4.54024
Abi1 ; 2210402A03Rik	"Mus musculus abl-interactor 1 (Abi1), transcript variant 3, mRNA [NM_007380]"	11308 ; 72280	-5.06854
Ablim2	"Mus musculus actin-binding LIM protein 2 (Ablim2), mRNA [NM_177678]"	231148	-5.16766
Abr	"Mus musculus active BCR-related gene (Abr), transcript variant 2, mRNA [NM_198894]"	109934	-2.75122
Acadsb	"Mus musculus acyl-Coenzyme A dehydrogenase, short/branched chain (Acadsb), mRNA [NM_025826]"	66885	-3.97964
Acbd3 ; 5830405M20Rik	"Mus musculus acyl-Coenzyme A binding domain containing 3 (Acbd3), mRNA [NM_133225]"	170760 ; 74749	-4.70181
Accn5	"Mus musculus amiloride-sensitive cation channel 5, intestinal (Accn5), mRNA [NM_021370]"	58170	-6.52681
Acot3	"Mus musculus acyl-CoA thioesterase 3 (Acot3), mRNA [NM_134246]"	171281	-4.74027
Acox1	"Mus musculus acyl-Coenzyme A oxidase 1, palmitoyl (Acox1), mRNA [NM_015729]"	11430	-4.85628
Actl6b	"Mus musculus actin-like 6B (Actl6b), mRNA [NM_031404]"	83766	8.25774
Actn2	"Mus musculus actinin alpha 2 (Actn2), mRNA [NM_033268]"	11472	-4.03017
Acvr2a	"Mus musculus activin receptor IIA (Acvr2a), mRNA [NM_007396]"	11480	27.2499
Adam10	"Mus musculus a disintegrin and metallopeptidase domain 10 (Adam10), mRNA [NM_007399]"	11487	-6.60138
Adam17	"Mus musculus a disintegrin and metallopeptidase domain 17 (Adam17), mRNA [NM_009615]"	11491	-5.98067
Adcy3	"Mus musculus adenylate cyclase 3 (Adcy3), mRNA [NM_138305]"	104111	-4.68857
Adcy9	"Mus musculus adenylate cyclase 9 (Adcy9), mRNA [NM_009624]"	11515	-5.04183
Adcyap1r1	"Mus musculus adenylate cyclase activating polypeptide 1 receptor 1 (Adcyap1r1), transcript variant 1, mRNA [NM_007407]"	11517	-5.83464
AF366264	"Mus musculus cDNA sequence AF366264 (AF366264), mRNA [NM_153093]"	231201	-4.54004
Aff1	"Mus musculus AF4/FMR2 family, member 1 (Aff1), transcript variant 2, mRNA [NM_133919]"	17355	-4.51229
Agbl3	"Mus musculus ATP/GTP binding protein-like 3 (Agbl3), mRNA [NM_178630]"	76223	-5.95145
Agpat5	"Mus musculus 1-acylglycerol-3-phosphate O-acyltransferase 5 (lysophosphatidic acid acyltransferase, epsilon) (Agpat5), mRNA [NM_026792]"	52123	-4.35738
Agr3	"Mus musculus anterior gradient homolog 3 (Xenopus laevis) (Agr3), mRNA [NM_207531]"	403205	-4.99727
Agxt	"Mus musculus alanine-glyoxylate aminotransferase (Agxt), mRNA [NM_016702]"	11611	4.96133
AI428936	"Mus musculus expressed sequence AI428936 (AI428936), mRNA [NM_153577]"	233066	-4.22934
AI646531 ; Itm2b	"Mus musculus integral membrane protein 2B (Itm2b), mRNA [NM_008410]"	105546 ; 16432	-4.42139
Aimp2	"Mus musculus JTV1 gene (Jtv1), mRNA [NM_146165]"	231872	-4.79398
Airn ; D17Ertd663e	"Mus musculus antisense Igf2r RNA (Airn), transcript variant 4, non-coding RNA"	104103 ; 52042	-6.04929
Akr1a4	"Mus musculus aldo-keto reductase family 1, member A4 (aldehyde reductase) (Akr1a4), mRNA [NM_021473]"	58810	-5.20979
Alas1	"Mus musculus aminolevulinic acid synthase 1 (Alas1), mRNA [NM_020559]"	11655	-7.30155
Aldh7a1	"Mus musculus aldehyde dehydrogenase family 7, member A1 (Aldh7a1), mRNA [NM_138600]"	110695	-4.20202
Alkbh1	"Mus musculus alkB, alkylation repair homolog 1 (E. coli) (Alkbh1), mRNA"	211064	-3.82962
Alkbh5	"Mus musculus alkB, alkylation repair homolog 5 (E. coli) (Alkbh5), mRNA [NM_172943]"	268420	-2.82426
Ammecr1	"Mus musculus Alport syndrome, mental retardation, midface hypoplasia and elliptocytosis chromosomal region gene 1 homolog (human) (Ammecr1), mRNA [NM_019496]"	56068	-4.74398
Ank1	"Mus musculus ankyrin 1, erythroid (Ank1), mRNA [NM_031158]"	11733	-5.2156
Ank2	"Mus musculus ankyrin 2, brain (Ank2), transcript variant 2, mRNA [NM_178655]"	109676	-3.02677
Ankrd13d	"Mus musculus ankyrin repeat domain 13 family, member D (Ankrd13d), mRNA [NM_026720]"	68423	-4.64772
Ankrd17	"Mus musculus ankyrin repeat domain 17 (Ankrd17), transcript variant 1, mRNA [NM_030886]"	81702	-4.60044
Ankrd26	"Mus musculus ankyrin repeat domain 26 (Ankrd26), mRNA [NM_001081112]"	232339	-5.75413
Ankrd44	"Mus musculus ankyrin repeat domain 44 (Ankrd44), mRNA [NM_001081433]"	329154	-6.03233
Ankrd58	"Mus musculus ankyrin repeat domain 58 (Ankrd58), mRNA [NM_173779]"	245381	-4.90097
Anks3	"Mus musculus ankyrin repeat and sterile alpha motif domain containing 3 (Anks3), mRNA [NM_028301]"	72615	-3.23934
Anks6	"Mus musculus ankyrin repeat and sterile alpha motif domain containing 6 (Anks6), mRNA"	75691	-4.41343
Ano4	"Mus musculus transmembrane protein 16D (eight membrane-spanning domains) (Tmem16d), mRNA [NM_178773]"	320091	-5.09394
Anxa3	"Mus musculus annexin A3 (Anxa3), mRNA [NM_013470]"	11745	-5.0275
Anxa4	"Mus musculus annexin A4 (Anxa4), mRNA [NM_013471]"	11746	-5.11868
Aoc3 ; 4931418L13Rik	"Mus musculus amine oxidase, copper containing 3 (Aoc3), mRNA [NM_009675]"	11754 ; 70964	-4.49253
Ap1g1	"Mus musculus adaptor protein complex AP-1, gamma 1 subunit (Ap1g1), mRNA [NM_009677]"	11765	-4.84498
Ap1g1	"Mus musculus adaptor protein complex AP-1, gamma 1 subunit (Ap1g1), mRNA [NM_009677]"	11765	-4.71981
Apc ; Gm10548	"Mus musculus adenomatosis polyposis coli (Apc), mRNA [NM_007462]"	11789 ; 633395	-5.80584
Aplf	"Mus musculus RIKEN cDNA 2010301N04 gene (2010301N04Rik), mRNA [NM_024251]"	72103	-5.59048
Apln	"Mus musculus apelin (Apln), mRNA [NM_013912]"	30878	4.24357
Aplp2	"Mus musculus amyloid beta (A4) precursor-like protein 2 (Aplp2), mRNA [NM_009691]"	11804	-4.74526
Apoc4 ; Apoc2	"Mus musculus apolipoprotein C-II (Apoc2), mRNA [NM_009695]"	11425 ; 11813	-5.10598
Apoo-ps	"Mus musculus RIKEN cDNA 0610008C08 gene (0610008C08Rik), mRNA [NM_026673]"	621156 ; 68316	-4.96167
Arfip2	"Mus musculus ADP-ribosylation factor interacting protein 2 (Arfip2), mRNA [NM_029802]"	76932	-5.09832
Arglu1	"Mus musculus RIKEN cDNA 9430010O03 gene (9430010O03Rik), mRNA [NM_176849]"	234023	-5.04722
Arhgap20	"Mus musculus Rho GTPase activating protein 20 (Arhgap20), mRNA [NM_175535]"	244867	-3.10428
Arhgdig	"Mus musculus Rho GDP dissociation inhibitor (GDI) gamma (Arhgdig), mRNA [NM_008113]"	14570	-5.85746
Arhgef7 ; 4933413I22Rik	"Mus musculus Rho guanine nucleotide exchange factor (GEF7) (Arhgef7), transcript variant 1, mRNA"	54126 ; 71140	-5.31336
Arhgef9	"Mus musculus Cdc42 guanine nucleotide exchange factor (GEF) 9 (Arhgef9), mRNA [NM_001033329]"	236915	-7.01502
Arih1 ; D9Ertd815e	"Mus musculus ariadne ubiquitin-conjugating enzyme E2 binding protein homolog 1 (Drosophila) (Arih1), mRNA"	23806 ; 52431	-5.51299
Arl4a	"Mus musculus ADP-ribosylation factor-like 4A (Arl4a), transcript variant 1, mRNA [NM_007487]"	11861	-5.41126
Armc1	"Mus musculus armadillo repeat containing 1 (Armc1), mRNA [NM_028840]"	74252	-6.07671
Armc9	"Mus musculus armadillo repeat containing 9 (Armc9), transcript variant 1, mRNA [NM_030184]"	78795	-4.26279
Armcx1	"Mus musculus armadillo repeat containing, X-linked 1 (Armcx1), mRNA [NM_030066]"	78248	-7.29168
Asah1	"Mus musculus N-acylsphingosine amidohydrolase 1 (Asah1), mRNA [NM_019734]"	11886	-4.81383
Ascl1	"Mus musculus achaete-scute complex homolog-like 1 (Drosophila) (Ascl1), mRNA [NM_008553]"	17172	-5.66328
Ascl3	"Mus musculus achaete-scute complex homolog-like 3 (Drosophila) (Ascl3), mRNA [NM_020051]"	56787	-3.28808
Ascl4	"Mus musculus achaete-scute complex homolog 4 (Drosophila) (Ascl4), mRNA"	67341	-4.50343
Ash1l	"Mus musculus ash1 (absent, small, or homeotic)-like (Drosophila) (Ash1l), mRNA [NM_138679]"	192195	-5.3765
Atcay	"Mus musculus ataxia, cerebellar, Cayman type homolog (human) (Atcay), mRNA [NM_178662]"	16467	-4.02053
Atf2	"Mus musculus activating transcription factor 2 (Atf2), transcript variant 2, mRNA [NM_009715]"	11909	-3.04554
Atf7ip2	"Mus musculus activating transcription factor 7 interacting protein 2 (Atf7ip2), transcript variant 1, mRNA"	75329	-6.72075
Atg2b	"Mus musculus RIKEN cDNA 2410024A21 gene (2410024A21Rik), mRNA [NM_029654]"	76559	-5.60254
Atic	"Mus musculus 5-aminoimidazole-4-carboxamide ribonucleotide formyltransferase/IMP cyclohydrolase (Atic), mRNA [NM_026195]"	108147	-3.38157
Atp2c1 ;	"Mus musculus ATPase, Ca++-sequestering (Atp2c1), mRNA [NM_175025]"	235574 ; 331021	-4.44459
Atp5h	"Mus musculus ATP synthase, H+ transporting, mitochondrial F0 complex, subunit d (Atp5h), mRNA [NM_027862]"	71679	-6.34856
Atp5j	"Mus musculus ATP synthase, H+ transporting, mitochondrial F0 complex, subunit F (Atp5j), mRNA [NM_016755]"	11957 ; 654426	-2.97428
Atp6v1g2	"Mus musculus ATPase, H+ transporting, lysosomal V1 subunit G2 (Atp6v1g2), mRNA [NM_023179]"	66237	5.06943
Atp8b1	"Mus musculus ATPase, class I, type 8B, member 1 (Atp8b1), mRNA [NM_001001488]"	54670	-3.17266
Atxn1	"Mus musculus ataxin 1 (Atxn1), mRNA [NM_009124]"	20238	-4.78332
Atxn3	"Mus musculus ataxin 3 (Atxn3), mRNA [NM_029705]"	110616	-5.52729
AU014716 ; Acot7	"Mus musculus acyl-CoA thioesterase 7 (Acot7), transcript variant 1, mRNA"	100263 ; 70025	-5.9915
AU022048 ; Prdm10	"Mus musculus PR domain containing 10 (Prdm10), mRNA"	102676 ; 382066	9.49242
AU042671	"PREDICTED: Mus musculus expressed sequence AU042671, transcript variant 1 (AU042671), mRNA [XM_132325]"	269700	-4.97685
Aurkb	"Mus musculus aurora kinase B (Aurkb), mRNA [NM_011496]"	20877	-5.0063
AW549877	"Mus musculus expressed sequence AW549877 (AW549877), mRNA [NM_145930]"	106064	-4.4885
AW555464	"Mus musculus expressed sequence AW555464 (AW555464), mRNA [NM_001024602]"	217882	5.68016
AW743318 ; Cul1	"Mus musculus cullin 1 (Cul1), mRNA [NM_012042]"	101402 ; 26965	-5.34567
B020004J07Rik	"Mus musculus RIKEN cDNA B020004J07 gene (B020004J07Rik), mRNA"	545662	-4.01372
B130052P14Rik ; D14Abb1e	"PREDICTED: Mus musculus DNA segment, Chr 14, Abbott 1 expressed, transcript variant 4 (D14Abb1e), mRNA [XM_897688]"	105442 ; 218850	-5.12307
B230206F22Rik	"PREDICTED: Mus musculus RIKEN cDNA B230206F22 gene (B230206F22Rik), mRNA"	78878	-3.02935
B3galt2	"Mus musculus UDP-Gal:betaGlcNAc beta 1,3-galactosyltransferase, polypeptide 2 (B3galt2), mRNA [NM_020025]"	26878	-5.88821
B3gnt9	"Mus musculus expressed sequence C76566 (C76566), mRNA [NM_178879]"	97440	-4.56548
Bat2d	"Mus musculus BAT2 domain containing 1 (Bat2d), mRNA [NM_001081290]"	226562	-5.16475
Baz2b ; C87129	"Mus musculus bromodomain adjacent to zinc finger domain, 2B (Baz2b), mRNA [NM_001001182]"	407823 ; 97025	-8.74681
Bbs4	"Mus musculus Bardet-Biedl syndrome 4 homolog (human) (Bbs4), mRNA [NM_175325]"	102774	-3.53898
Bbx	"Mus musculus bobby sox homolog (Drosophila) (Bbx), mRNA [NM_027444]"	70508	-4.35289
BC011426	"Mus musculus cDNA sequence BC011426 (BC011426), mRNA [NM_145490]"	224893	-5.07788
BC015286	"Mus musculus cDNA sequence BC015286 (BC015286), mRNA [NM_198171]"	234669	-2.96842
BC024582	"Mus musculus cDNA sequence BC024582 (BC024582), non-coding RNA"	414068	-5.33824
BC031441	"Mus musculus cDNA sequence BC031441 (BC031441), mRNA [NM_146249]"	240120	-4.69012
BC039966	"PREDICTED: Mus musculus cDNA sequence BC039966 (BC039966), mRNA"	407793	-5.69373
BC039966	"PREDICTED: Mus musculus cDNA sequence BC039966 (BC039966), mRNA"	407793	-3.67211
BC042761	"PREDICTED: Mus musculus cDNA sequence BC042761 (BC042761), mRNA"	217601	-4.56989
BC046331	"Mus musculus cDNA sequence BC046331 (BC046331), mRNA [NM_177673]"	230967	-4.32453
BC051226	"PREDICTED: Mus musculus cDNA sequence BC051226 (BC051226), mRNA"	407803	-2.63713
BC085271	"Mus musculus cDNA sequence BC085271 (BC085271), mRNA"	434632	-3.01042
BC088983	"Mus musculus cDNA sequence BC088983 (BC088983), mRNA [NM_001009951]"	382010	-4.56103
Bcl7b	"Mus musculus B-cell CLL/lymphoma 7B (Bcl7b), mRNA [NM_009745]"	12054	-3.49131
Bhlhe23	"Mus musculus basic helix-loop-helix domain containing, class B4 (Bhlhb4), mRNA [NM_080641]"	140489	-5.67631
Bin1	"Mus musculus bridging integrator 1 (Bin1), transcript variant 1, mRNA [NM_009668]"	30948	-3.16784
Bloc1s1	"Mus musculus biogenesis of lysosome-related organelles complex-1, subunit 1 (Bloc1s1), mRNA [NM_015740]"	14533	-5.42027
Blzf1	"Mus musculus basic leucine zipper nuclear factor 1 (Blzf1), mRNA [NM_025505]"	66352	-4.24056
Bmp2k	"Mus musculus BMP2 inducible kinase (Bmp2k), mRNA [NM_080708]"	140780	-4.32579
Bnipl	"Mus musculus BCL2/adenovirus E1B 19kD interacting protein like (Bnipl), mRNA [NM_134253]"	171388	-5.30108
Bpgm	"Mus musculus 2,3-bisphosphoglycerate mutase (Bpgm), mRNA [NM_007563]"	12183	-5.67236
Braf	"Mus musculus Braf transforming gene (Braf), mRNA [NM_139294]"	109880	15.8641
Brd2	"Mus musculus bromodomain containing 2 (Brd2), transcript variant 1, mRNA [NM_010238]"	14312	-25.3579
Btbd9	"Mus musculus BTB (POZ) domain containing 9 (Btbd9), mRNA [NM_172618]"	224671	-5.70644
Btf3l4	"Mus musculus basic transcription factor 3-like 4 (Btf3l4), mRNA [NM_027453]"	70533	-5.33465
Btg1	"Mus musculus B-cell translocation gene 1, anti-proliferative (Btg1), mRNA [NM_007569]"	12226	-20.4414
Btnl1	"Mus musculus butyrophilin-like 1 (Btnl1), mRNA [NM_201405]"	100038862	-6.4984
Bub1b	"Mus musculus budding uninhibited by benzimidazoles 1 homolog, beta (S. cerevisiae) (Bub1b), mRNA [NM_009773]"	12236	-3.90964
C030048B08Rik	"Mus musculus RIKEN cDNA C030048B08 gene (C030048B08Rik), mRNA [NM_172991]"	269623	-5.27972
C130022K22Rik	"Mus musculus RIKEN cDNA C130022K22 gene (C130022K22Rik), mRNA [NM_172730]"	232236	2.90409
C130023O10Rik	"Mus musculus RIKEN cDNA C130023O10 gene (C130023O10Rik), mRNA [NM_177110]"	320230	-4.07678
C1galt1c1	"Mus musculus C1GALT1-specific chaperone 1 (C1galt1c1), mRNA [NM_021550]"	59048	-5.83772
C1qb	"Mus musculus complement component 1, q subcomponent, beta polypeptide (C1qb), mRNA [NM_009777]"	12260	20.3002
C230052I12Rik	"Mus musculus RIKEN cDNA C230052I12 gene (C230052I12Rik), mRNA [NM_178643]"	101831	-5.624
C230096C10Rik ; Ubr4	"Mus musculus ubiquitin protein ligase E3 component n-recognin 4 (Ubr4), mRNA"	230866 ; 69116	-6.59873
C230099D08Rik	"PREDICTED: Mus musculus RIKEN cDNA C230099D08 gene (C230099D08Rik), mRNA"	320212	-5.44599
C330016O10Rik	"Mus musculus RIKEN cDNA C330016O10 gene (C330016O10Rik), mRNA [NM_145974]"	212706	-8.77452
C79375 ; Snx27	"Mus musculus sorting nexin family member 27 (Snx27), transcript variant 1, mRNA [NM_001082484]"	107644 ; 76742	-4.53004
Cacna2d2	"Mus musculus calcium channel, voltage-dependent, alpha 2/delta subunit 2 (Cacna2d2), mRNA [NM_020263]"	56808	-4.80374
Cacng5	"Mus musculus calcium channel, voltage-dependent, gamma subunit 5 (Cacng5), mRNA [NM_080644]"	140723	-3.75527
Cad	"Mus musculus carbamoyl-phosphate synthetase 2, aspartate transcarbamylase, and dihydroorotase (Cad), mRNA [NM_023525]"	69719	-2.92167
Cadps	"Mus musculus Ca<2+>dependent activator protein for secretion (Cadps), transcript variant 1, mRNA [NM_012061]"	27062	21.4316
Calcoco1	"Mus musculus calcium binding and coiled coil domain 1 (Calcoco1), mRNA [NM_026192]"	67488	-3.73218
Calhm1	"Mus musculus calcium homeostasis modulator 1 (Calhm1), mRNA"	546729	-4.67246
Calu	"Mus musculus calumenin (Calu), transcript variant 1, mRNA [NM_007594]"	12321	-5.02277
Camk1d	"Mus musculus calcium/calmodulin-dependent protein kinase ID (Camk1d), mRNA [NM_177343]"	227541	-4.50191
Camk4 ; 9630041I06Rik	"Mus musculus calcium/calmodulin-dependent protein kinase IV (Camk4), mRNA [NM_009793]"	12326 ; 320195	-5.77176
Caml	"Mus musculus calcium modulating ligand (Caml), mRNA [NM_007596]"	12328	-4.79435
Camp	"Mus musculus cathelicidin antimicrobial peptide (Camp), mRNA [NM_009921]"	12796	-3.48326
Capn6	"Mus musculus calpain 6 (Capn6), mRNA [NM_007603]"	12338	-5.40518
Capn8	"Mus musculus calpain 8 (Capn8), mRNA [NM_130890]"	170725	-5.88458
Capn9	"Mus musculus calpain 9 (nCL-4) (Capn9), mRNA [NM_023709]"	73647	-4.08689
Capza3	"Mus musculus capping protein (actin filament) muscle Z-line, alpha 3 (Capza3), mRNA [NM_007605]"	12344	-14.4921
Car8	"Mus musculus carbonic anhydrase 8 (Car8), mRNA [NM_007592]"	12319	-4.85434
Carf	"Mus musculus calcium response factor (Carf), mRNA [NM_139150]"	241066	6.97048
Cars	"Mus musculus cysteinyl-tRNA synthetase (Cars), mRNA [NM_013742]"	27267	-4.60918
Casc1	"Mus musculus cancer susceptibility candidate 1 (Casc1), mRNA [NM_177222]"	320662	-5.13019
Casc5	"Mus musculus cancer susceptibility candidate 5 (Casc5), mRNA [NM_029617]"	76464	-5.58867
Ccbl2	"Mus musculus cysteine conjugate-beta lyase 2 (Ccbl2), mRNA [NM_173763]"	229905	-5.52579
Ccdc36	"PREDICTED: Mus musculus coiled-coil domain containing 36 (Ccdc36), mRNA [XM_486258]"	434438	-5.10988
Ccdc49	"Mus musculus coiled-coil domain containing 49 (Ccdc49), mRNA [NM_026186]"	67480	-4.50199
Ccdc62	"Mus musculus coiled-coil domain containing 62 (Ccdc62), mRNA"	208908	-4.51115
Ccdc77	"Mus musculus coiled-coil domain containing 77 (Ccdc77), mRNA [NM_026028]"	67200	-5.14309
Cckar	"Mus musculus cholecystokinin A receptor (Cckar), mRNA [NM_009827]"	12425	-4.36162
Ccl27a	"Mus musculus chemokine (C-C motif) ligand 27A (Ccl27a), transcript variant 4, mRNA"	20301	-4.98617
Ccne1	"Mus musculus cyclin E1 (Ccne1), mRNA [NM_007633]"	12447	-2.93322
Ccnl1	"Mus musculus cyclin L1 (Ccnl1), mRNA [NM_019937]"	56706	-5.31141
Ccny	"PREDICTED: Mus musculus RIKEN cDNA 5730405I09 gene, transcript variant 4 (5730405I09Rik), mRNA [XM_974899]"	67974	-4.75222
Cd164	"Mus musculus CD164 antigen (Cd164), mRNA [NM_016898]"	53599	-4.30996
Cd177	"Mus musculus CD177 antigen (Cd177), mRNA [NM_026862]"	68891	-4.44148
Cd2	"Mus musculus CD2 antigen (Cd2), mRNA [NM_013486]"	12481	-5.4864
Cd200r3	"Mus musculus CD200 receptor 3 (Cd200r3), transcript variant 1, mRNA"	74603	-5.41858
Cd200r4 ; F630003A18Rik	"Mus musculus CD200 receptor 4 (Cd200r4), mRNA"	239849 ; 319823	-4.4427
Cd209b	"Mus musculus CD209b antigen (Cd209b), transcript variant 1, mRNA [NM_026972]"	69165	-5.00335
Cd209g	"PREDICTED: Mus musculus CD209g antigen (Cd209g), mRNA"	70192	-4.53569
Cd27	"Mus musculus CD antigen 27 (Cd27), transcript variant 1, mRNA [NM_001033126]"	21940	-4.72347
Cd300lf	"Mus musculus CD300 antigen like family member F (Cd300lf), mRNA [NM_145634]"	246746	-5.57175
Cd84	"Mus musculus CD84 antigen (Cd84), mRNA [NM_013489]"	12523	-4.58042
Cdc23	"Mus musculus CDC23 (cell division cycle 23, yeast, homolog) (Cdc23), mRNA [NM_178347]"	52563	-5.42491
Cdc25b	"Mus musculus cell division cycle 25 homolog B (S. pombe) (Cdc25b), mRNA [NM_023117]"	12531	-4.12774
Cdc42bpb	"Mus musculus Cdc42 binding protein kinase beta (Cdc42bpb), mRNA [NM_183016]"	217866	-4.14173
Cdc42se1	"Mus musculus CDC42 small effector 1 (Cdc42se1), transcript variant 1, mRNA [NM_172395]"	57912	-4.7865
Cdca5	"Mus musculus cell division cycle associated 5 (Cdca5), mRNA [NM_026410]"	67849	-4.18366
Cdh20	"Mus musculus cadherin 20 (Cdh20), mRNA [NM_011800]"	23836	-3.53074
Cdh5	"Mus musculus cadherin 5 (Cdh5), mRNA [NM_009868]"	12562	-2.83678
Cdk8	"Mus musculus cyclin-dependent kinase 8 (Cdk8), mRNA [NM_153599]"	264064	-3.55767
Cdk9	"Mus musculus cyclin-dependent kinase 9 (CDC2-related kinase) (Cdk9), mRNA [NM_130860]"	107951	-4.41639
Cdkl2	"Mus musculus cyclin-dependent kinase-like 2 (CDC2-related kinase) (Cdkl2), transcript variant 2, mRNA [NM_177270]"	53886	-3.535
Cdkl4	"Mus musculus cyclin-dependent kinase-like 4 (Cdkl4), mRNA [NM_001033443]"	381113	-5.16905
Cdkn1b	"Mus musculus cyclin-dependent kinase inhibitor 1B (Cdkn1b), mRNA [NM_009875]"	12576	-4.48554
Cdkn2aip	"Mus musculus CDKN2A interacting protein (Cdkn2aip), mRNA [NM_172407]"	70925	-4.15606
Cdv3	"Mus musculus carnitine deficiency-associated gene expressed in ventricle 3 (Cdv3), transcript variant CDV3B, mRNA [NM_175833]"	321022	-5.43108
Ceacam1	"Mus musculus CEA-related cell adhesion molecule 1 (Ceacam1), transcript variant 3, mRNA [NM_011926]"	26365	-5.17206
Cebpa	"Mus musculus CCAAT/enhancer binding protein (C/EBP), alpha (Cebpa), mRNA [NM_007678]"	12606	-4.21604
Celsr3	"Mus musculus cadherin EGF LAG seven-pass G-type receptor 3 (Celsr3), mRNA [NM_080437]"	107934	-2.68261
Cenpc1	"Mus musculus centromere protein C1 (Cenpc1), mRNA [NM_007683]"	12617	-5.17702
Cenpm	"Mus musculus centromere protein M (Cenpm), transcript variant 2, mRNA [NM_178269]"	66570	-5.54029
Cenpq	"Mus musculus centromere protein Q (Cenpq), mRNA [NM_031863]"	83815	-4.98061
Cep120	"Mus musculus coiled-coil domain containing 100 (Ccdc100), mRNA [NM_178686]"	225523	-4.24214
Cep57	"Mus musculus centrosomal protein 57 (Cep57), mRNA [NM_026665]"	74360	-7.21035
Ces1	"Mus musculus carboxylesterase 1 (Ces1), mRNA [NM_021456]"	12623	-3.88251
Cetn3	"Mus musculus centrin 3 (Cetn3), mRNA [NM_007684]"	12626	-4.07058
Cfb	"Mus musculus complement factor B (Cfb), mRNA [NM_008198]"	14962	-5.66386
Cfhr1	"Mus musculus complement factor H-related 1 (Cfhr1), mRNA [NM_015780]"	50702	-4.28856
Cgnl1	"Mus musculus cingulin-like 1 (Cgnl1), mRNA [NM_026599]"	68178	-4.7762
Chaf1b ; 2610034B04Rik	"Mus musculus chromatin assembly factor 1, subunit B (p60) (Chaf1b), mRNA"	110749 ; 75418	-3.5649
Chchd2 ; Gm12350	"PREDICTED: Mus musculus similar to coiled-coil-helix-coiled-coil-helix domain containing 2 (LOC665367), mRNA"	14004 ; 665367	-6.34657
Chd5	"Mus musculus chromodomain helicase DNA binding protein 5 (Chd5), mRNA [NM_001081376]"	269610	-4.77413
Chfr	"Mus musculus checkpoint with forkhead and ring finger domains (Chfr), mRNA [NM_172717]"	231600	-4.71805
Chic2	"Mus musculus cysteine-rich hydrophobic domain 2 (Chic2), mRNA [NM_028850]"	74277	3.81293
Chrna7	"Mus musculus cholinergic receptor, nicotinic, alpha polypeptide 7 (Chrna7), mRNA [NM_007390]"	11441	-5.42986
Chst13	"PREDICTED: Mus musculus RIKEN cDNA 1110067M19 gene (1110067M19Rik), mRNA [XM_978459]"	71797	-5.75462
Chst14	"Mus musculus carbohydrate (N-acetylgalactosamine 4-0) sulfotransferase 14 (Chst14), mRNA [NM_028117]"	72136	-3.96059
Chst8	"Mus musculus carbohydrate (N-acetylgalactosamine 4-0) sulfotransferase 8 (Chst8), mRNA [NM_175140]"	68947	-5.28955
Cited2	"Mus musculus Cbp/p300-interacting transactivator, with Glu/Asp-rich carboxy-terminal domain, 2 (Cited2), mRNA [NM_010828]"	17684	-9.43411
Ckap2	"Mus musculus cytoskeleton associated protein 2 (Ckap2), mRNA [NM_001004140]"	80986	-4.16049
Ckb	"Mus musculus creatine kinase, brain (Ckb), mRNA [NM_021273]"	12709	-24.6789
Cklf	"Mus musculus chemokine-like factor (Cklf), transcript variant 1, mRNA [NM_029295]"	75458	-4.26278
Clasp2	"Mus musculus CLIP associating protein 2 (Clasp2), transcript variant 3, mRNA"	76499	-4.48825
Clcnka	"Mus musculus chloride channel Ka (Clcnka), transcript variant 2, mRNA"	12733	-4.59034
Clcnkb	"Mus musculus chloride channel Kb (Clcnkb), mRNA [NM_019701]"	56365	-4.75948
Cldn14	"Mus musculus claudin 14 (Cldn14), mRNA [NM_019500]"	56173	4.00823
Cldn2	"Mus musculus claudin 2 (Cldn2), mRNA [NM_016675]"	12738	-4.77042
Clec3a	"Mus musculus C-type lectin domain family 3, member a (Clec3a), mRNA [NM_001007223]"	403395	-4.14554
Clec4a3	"Mus musculus C-type lectin domain family 4, member a3 (Clec4a3), mRNA [NM_153197]"	73149	-4.99963
Clec5a	"Mus musculus C-type lectin domain family 5, member a (Clec5a), transcript variant 1, mRNA [NM_001038604]"	23845	-5.57287
Clic4	"Mus musculus chloride intracellular channel 4 (mitochondrial) (Clic4), mRNA [NM_013885]"	29876	-4.46321
Clip3	"Mus musculus CAP-GLY domain containing linker protein 3 (Clip3), mRNA [NM_001081114]"	76686	-4.16167
Clptm1l	"Mus musculus CLPTM1-like (Clptm1l), mRNA [NM_146047]"	218335	-13.7886
Cma1	"Mus musculus chymase 1, mast cell (Cma1), mRNA [NM_010780]"	17228	5.38556
Cmpk2	"Mus musculus thymidylate kinase family LPS-inducible member (Tyki), mRNA [NM_020557]"	22169	-4.7222
Cnga1 ; 4933408M05Rik	"Mus musculus cyclic nucleotide gated channel alpha 1 (Cnga1), mRNA"	12788 ; 74449	-3.70294
Cnnm1	"Mus musculus cyclin M1 (Cnnm1), mRNA [NM_031396]"	83674	-4.71628
Cno	"Mus musculus cappuccino (Cno), mRNA [NM_133724]"	117197	6.50501
Cnot10	"Mus musculus CCR4-NOT transcription complex, subunit 10 (Cnot10), mRNA [NM_153585]"	78893	-4.49287
Cntnap3	"Mus musculus contactin associated protein-like 3 (Cntnap3), mRNA [NM_001081129]"	238680	-5.15189
Cog2	"Mus musculus component of oligomeric golgi complex 2 (Cog2), mRNA [NM_029746]"	76332	8.98573
Cog2	"Mus musculus component of oligomeric golgi complex 2 (Cog2), mRNA [NM_029746]"	76332	-5.27947
Col14a1	"Mus musculus procollagen, type XIV, alpha 1 (Col14a1), mRNA [NM_181277]"	12818	-4.8182
Col1a1	"Mus musculus procollagen, type I, alpha 1 (Col1a1), mRNA [NM_007742]"	12842	-9.50178
Col27a1	"Mus musculus procollagen, type XXVII, alpha 1 (Col27a1), mRNA [NM_025685]"	373864	-4.57836
Col4a2	"Mus musculus procollagen, type IV, alpha 2 (Col4a2), mRNA [NM_009932]"	12827	-10.5233
Col4a2	"Mus musculus procollagen, type IV, alpha 2 (Col4a2), mRNA [NM_009932]"	12827	-4.2672
Col4a3	"Mus musculus procollagen, type IV, alpha 3 (Col4a3), mRNA [NM_007734]"	12828	-4.73852
Col6a3	"Mus musculus procollagen, type VI, alpha 3 (Col6a3), mRNA [NM_009935]"	12835	-4.14986
Coq5	"Mus musculus coenzyme Q5 homolog, methyltransferase (yeast) (Coq5), mRNA [NM_026504]"	52064	-4.59446
Coro1a	"Mus musculus coronin, actin binding protein 1A (Coro1a), mRNA [NM_009898]"	12721	-5.30809
Cox11	"Mus musculus COX11 homolog, cytochrome c oxidase assembly protein (yeast) (Cox11), mRNA [NM_199008]"	69802	-3.47954
Cox4i1	"Mus musculus cytochrome c oxidase subunit IV isoform 1 (Cox4i1), mRNA [NM_009941]"	12857	-5.16928
Cox7a1	"Mus musculus cytochrome c oxidase, subunit VIIa 1 (Cox7a1), mRNA [NM_009944]"	12865	-5.79605
Cox8a	"Mus musculus cytochrome c oxidase, subunit VIIIa (Cox8a), mRNA [NM_007750]"	12868	-21.2122
Cplx2	"Mus musculus complexin 2 (Cplx2), mRNA [NM_009946]"	12890	-5.2299
Cpne4	"Mus musculus copine IV (Cpne4), mRNA [NM_028719]"	74020	-5.02036
Cpox	"Mus musculus coproporphyrinogen oxidase (Cpox), mRNA [NM_007757]"	12892	-3.0972
Cpsf7 ; Sdhaf2	"Mus musculus RIKEN cDNA 5730453I16 gene (5730453I16Rik), mRNA [NM_172302]"	269061 ; 66072	-5.38977
Cpt1c	"Mus musculus carnitine palmitoyltransferase 1c (Cpt1c), mRNA [NM_153679]"	78070	-5.19189
Cpt2	"Mus musculus carnitine palmitoyltransferase 2 (Cpt2), mRNA [NM_009949]"	12896	-4.87243
Cr2	"Mus musculus complement receptor 2 (Cr2), mRNA [NM_007758]"	12902	-11.4979
Crcp	"Mus musculus calcitonin gene-related peptide-receptor component protein (Crcp), mRNA [NM_007761]"	12909	-4.05272
Creb5	"Mus musculus cAMP responsive element binding protein 5 (Creb5), mRNA [NM_172728]"	231991	-3.29312
Creg1	"Mus musculus cellular repressor of E1A-stimulated genes 1 (Creg1), mRNA [NM_011804]"	433375	-3.2112
Crisp2	"Mus musculus cysteine-rich secretory protein 2 (Crisp2), mRNA [NM_009420]"	22024	-5.20737
Cryge	"Mus musculus crystallin, gamma E (Cryge), mRNA [NM_007777]"	12968	-4.60567
Csdc2	"Mus musculus cold shock domain containing C2, RNA binding (Csdc2), mRNA [NM_145473]"	105859	-5.74397
Csf1r	"Mus musculus colony stimulating factor 1 receptor (Csf1r), mRNA [NM_001037859]"	12978	-4.07007
Csnk2a2	"PREDICTED: Mus musculus casein kinase II, alpha 2, polypeptide (Csnk2a2), mRNA [XM_992182]"	13000	-5.49657
Csprs ; Gm7592	"PREDICTED: Mus musculus predicted gene, EG665338, transcript variant 2 (EG665338), mRNA"	114564 ; 665338	-5.54121
Ctnnal1	"Mus musculus catenin (cadherin associated protein), alpha-like 1 (Ctnnal1), mRNA [NM_018761]"	54366	-4.86913
Ctnnal1	"Mus musculus catenin (cadherin associated protein), alpha-like 1 (Ctnnal1), mRNA [NM_018761]"	54366	-4.76967
Cts8	"Mus musculus cathepsin 8 (Cts8), mRNA [NM_019541]"	56094	-5.49651
Ctsd	"Mus musculus cathepsin D (Ctsd), mRNA [NM_009983]"	13033	-2.56165
Cugbp2	"Mus musculus CUG triplet repeat, RNA binding protein 2 (Cugbp2), mRNA [NM_010160]"	14007	-43.6176
Cul2	"Mus musculus cullin 2 (Cul2), mRNA [NM_029402]"	71745	-4.53341
Cul5	"Mus musculus cullin 5 (Cul5), mRNA [NM_027807]"	75717	7.40082
Cwf19l2	"Mus musculus CWF19-like 2, cell cycle control (S. pombe) (Cwf19l2), mRNA [NM_027545]"	244672	-5.54042
Cxcr4	"Mus musculus chemokine (C-X-C motif) receptor 4 (Cxcr4), mRNA [NM_009911]"	12767	-4.342
Cyb5r3	"Mus musculus cytochrome b5 reductase 3 (Cyb5r3), mRNA [NM_029787]"	109754	-3.16244
Cyfip1	"Mus musculus cytoplasmic FMR1 interacting protein 1 (Cyfip1), mRNA [NM_011370]"	20430	-5.73583
Cyld	"Mus musculus cylindromatosis (turban tumor syndrome) (Cyld), mRNA [NM_173369]"	74256	-4.55999
Cyp1a2	"Mus musculus cytochrome P450, family 1, subfamily a, polypeptide 2 (Cyp1a2), mRNA [NM_009993]"	13077	-5.47771
Cyp2j12	"PREDICTED: Mus musculus similar to cytochrome P450, family 2, subfamily j, polypeptide 11 (LOC242546), mRNA"	242546	-14.4442
Cyp4a32 ; Cyp4a10 ; Cyp4a31	"Mus musculus cytochrome P450, family 4, subfamily a, polypeptide 10 (Cyp4a10), mRNA [NM_010011]"	100040843 ; 13117 ; 666168	-5.64639
Cypt12	"Mus musculus cysteine-rich perinuclear theca 12 (Cypt12), mRNA"	75439	-3.41143
Cyth1	"Mus musculus pleckstrin homology, Sec7 and coiled-coil domains 1 (Pscd1), mRNA [NM_011180]"	19157	-4.29874
Cyth4	"Mus musculus pleckstrin homology, Sec7 and coiled/coil domains 4 (Pscd4), mRNA [NM_028195]"	72318	-11.1457
D11Ertd712e ; Wdr45l	"Mus musculus Wdr45 like (Wdr45l), mRNA [NM_025793]"	52702 ; 66840	-3.81367
D16Ertd472e	"Mus musculus DNA segment, Chr 16, ERATO Doi 472, expressed (D16Ertd472e), mRNA [NM_025967]"	67102	-4.76745
D16Ertd472e	"Mus musculus DNA segment, Chr 16, ERATO Doi 472, expressed (D16Ertd472e), mRNA"	67102	-4.22507
D330012F22Rik	"Mus musculus RIKEN cDNA D330012F22 gene (D330012F22Rik), mRNA [NM_178752]"	269952	-4.18717
D330038O06Rik	"Mus musculus RIKEN cDNA D330038O06 gene (D330038O06Rik), mRNA [NM_177899]"	330788	-3.96676
D4Ertd22e	"Mus musculus DNA segment, Chr 4, ERATO Doi 22, expressed (D4Ertd22e), transcript variant 2, mRNA [NM_174996]"	213491	-4.6989
D5Ertd577e	"Mus musculus DNA segment, Chr 5, ERATO Doi 577, expressed (D5Ertd577e), mRNA [NM_177187]"	320549	-2.69871
D630002G06Rik	"Mus musculus RIKEN cDNA D630002G06 gene (D630002G06Rik), mRNA [NM_172776]"	236293	4.50411
D630033O11Rik	"PREDICTED: Mus musculus RIKEN cDNA D630033O11 gene (D630033O11Rik), mRNA [XM_001001707]"	235302	-4.21051
D830030K20Rik	"Mus musculus RIKEN cDNA D830030K20 gene (D830030K20Rik), mRNA [NM_177135]"	320333	-3.14251
D930016D06Rik	"PREDICTED: Mus musculus hypothetical protein LOC100041172 (LOC100041172), mRNA"	100662	-4.39438
Dao	"Mus musculus D-amino acid oxidase 1 (Dao1), mRNA [NM_010018]"	13142	-5.02389
Dap3	"Mus musculus death associated protein 3 (Dap3), mRNA [NM_022994]"	65111	-4.63825
Dbh	"Mus musculus dopamine beta hydroxylase (Dbh), mRNA [NM_138942]"	13166	-7.02588
Dbi	"Mus musculus diazepam binding inhibitor (Dbi), transcript variant 2, mRNA [NM_007830]"	13167	-4.82111
Dbndd1	"Mus musculus dysbindin (dystrobrevin binding protein 1) domain containing 1 (Dbndd1), mRNA [NM_028146]"	72185	-7.63651
Dbr1	"Mus musculus debranching enzyme homolog 1 (S. cerevisiae) (Dbr1), mRNA [NM_031403]"	83703	-5.07402
Dcaf13	"Mus musculus WD repeats and SOF domain containing 1 (Wdsof1), mRNA [NM_198606]"	223499	-4.61709
Dck	"Mus musculus deoxycytidine kinase (Dck), mRNA [NM_007832]"	13178	-5.45574
Dck	"Mus musculus deoxycytidine kinase (Dck), mRNA [NM_007832]"	13178	-4.09658
Dctn4	"Mus musculus dynactin 4 (Dctn4), mRNA [NM_026302]"	67665	-4.66036
Dctn5	"Mus musculus dynactin 5 (Dctn5), mRNA [NM_021608]"	59288	-4.03788
Ddah1	"Mus musculus dimethylarginine dimethylaminohydrolase 1 (Ddah1), mRNA [NM_026993]"	69219	-3.00811
Ddost	"Mus musculus dolichyl-di-phosphooligosaccharide-protein glycotransferase (Ddost), mRNA"	13200	-9.58899
Ddrgk1	"Mus musculus RIKEN cDNA 2600009E05 gene (2600009E05Rik), mRNA [NM_029832]"	77006	-6.18977
Ddx31	"Mus musculus DEAD/H (Asp-Glu-Ala-Asp/His) box polypeptide 31 (Ddx31), mRNA [NM_001033294]"	227674	-5.68281
Ddx5	"Mus musculus DEAD (Asp-Glu-Ala-Asp) box polypeptide 5 (Ddx5), mRNA [NM_007840]"	13207	-5.68148
Ddx56	"Mus musculus DEAD (Asp-Glu-Ala-Asp) box polypeptide 56 (Ddx56), mRNA [NM_026538]"	52513	-5.2298
Ddx60	"Mus musculus cDNA sequence BC013672 (BC013672), mRNA [NM_001081215]"	234311	-5.57934
Ddx60	"Mus musculus cDNA sequence BC013672 (BC013672), mRNA [NM_001081215]"	234311	-4.2027
Dedd	"Mus musculus death effector domain-containing (Dedd), mRNA [NM_011615]"	21945	-4.70397
Defb21	"Mus musculus defensin beta 21 (Defb21), mRNA"	403172	-5.32843
Defb37	"Mus musculus defensin beta 37 (Defb37), mRNA [NM_181683]"	353320	-5.28608
Dgke	"Mus musculus diacylglycerol kinase, epsilon (Dgke), mRNA [NM_019505]"	56077	-4.71677
Dhdh	"Mus musculus dihydrodiol dehydrogenase (dimeric) (Dhdh), mRNA [NM_027903]"	71755	-8.29474
Dhx38	"Mus musculus DEAH (Asp-Glu-Ala-His) box polypeptide 38 (Dhx38), mRNA [NM_178380]"	64340	-58.8079
Diap1	"Mus musculus diaphanous homolog 1 (Drosophila), mRNA (cDNA clone MGC:86169 IMAGE:5705112), complete cds [BC070412]"	13367	-8.83233
Dimt1	"Mus musculus DIM1 dimethyladenosine transferase 1-like (S. cerevisiae) (Dimt1), mRNA [NM_025447]"	66254	-5.66581
Dip2c	"Mus musculus DIP2 disco-interacting protein 2 homolog C (Drosophila) (Dip2c), mRNA [NM_001081426]"	208440	-5.41338
Dlc1	"Mus musculus deleted in liver cancer 1 (Dlc1), mRNA"	50768	-4.47786
Dlx3	"Mus musculus distal-less homeobox 3 (Dlx3), mRNA [NM_010055]"	13393	-5.77639
Dmrtc1a	"Mus musculus DMRT-like family C1a (Dmrtc1a), transcript variant 1, mRNA [NM_027591]"	70887	-3.61504
Dmxl2	"PREDICTED: Mus musculus Dmx-like 2 (Dmxl2), mRNA [XM_358382]"	235380	-5.10149
Dnahc1	"Mus musculus dynein, axonemal, heavy chain 1 (Dnahc1), mRNA"	110084	-4.65672
Dnahc2	"Mus musculus dynein, axonemal, heavy chain 2 (Dnahc2), mRNA [NM_001081330]"	327954	-6.39948
Dnaja1	"Mus musculus DnaJ (Hsp40) homolog, subfamily A, member 1 (Dnaja1), mRNA [NM_008298]"	15502	-10.6012
Dnajb2	"Mus musculus DnaJ (Hsp40) homolog, subfamily B, member 10 (Dnajb10), transcript variant 1, mRNA [NM_020266]"	56812	-4.83471
Dnajc28	"Mus musculus open reading frame 28 (ORF28), mRNA [NM_138664]"	246738	-2.90971
Dnalc1	"Mus musculus dynein, axonemal, light chain 1 (Dnalc1), mRNA"	105000	-4.33584
Dner	"Mus musculus delta/notch-like EGF-related receptor (Dner), mRNA [NM_152915]"	227325	-5.64968
Dnm2	"Mus musculus dynamin 2 (Dnm2), mRNA [NM_001039520]"	13430	-5.01446
Dock11	"Mus musculus dedicator of cytokinesis 11 (Dock11), mRNA [NM_001009947]"	75974	-4.53134
Dock5	"Mus musculus dedicator of cytokinesis 5 (Dock5), mRNA [NM_177780]"	68813	-3.76869
Dpp3	"Mus musculus dipeptidylpeptidase 3 (Dpp3), mRNA [NM_133803]"	75221	-2.5861
Dpp8	"Mus musculus dipeptidylpeptidase 8 (Dpp8), mRNA [NM_028906]"	74388	-5.84162
Dse	"Mus musculus dermatan sulfate epimerase (Dse), mRNA [NM_172508]"	212898	-4.3297
Dsg1a	"PREDICTED: Mus musculus desmoglein 1 alpha, transcript variant 1 (Dsg1a), mRNA [XM_484705]"	13510	-5.19988
Dsg1b	"Mus musculus desmoglein 1 beta (Dsg1b), mRNA [NM_181682]"	225256	-5.40513
Dtwd2	"Mus musculus DTW domain containing 2 (Dtwd2), mRNA [NM_026854]"	68857	-5.85709
Dynlt3	"Mus musculus dynein light chain Tctex-type 3 (Dynlt3), mRNA [NM_025975]"	67117	5.28104
Dyrk1b	"Mus musculus dual-specificity tyrosine-(Y)-phosphorylation regulated kinase 1b (Dyrk1b), transcript variant 1, mRNA [NM_001037957]"	13549	-3.28412
E030044B06Rik ; E030007J07Rik	"PREDICTED: Mus musculus RIKEN cDNA E030044B06 gene (E030044B06Rik), mRNA"	381223 ; 402776	-5.60127
E330021D16Rik	"Mus musculus RIKEN cDNA E330021D16 gene (E330021D16Rik), non-coding RNA"	243676	-4.48045
Ear10	"Mus musculus eosinophil-associated, ribonuclease A family, member 10 (Ear10), mRNA [NM_053112]"	93725	-5.05326
Ear11	"Mus musculus eosinophil-associated, ribonuclease A family, member 11 (Ear11), mRNA [NM_053113]"	93726	-2.66076
Ebna1bp2	"Mus musculus EBNA1 binding protein 2 (Ebna1bp2), mRNA [NM_026932]"	69072	-3.96834
Echdc3	"Mus musculus enoyl Coenzyme A hydratase domain containing 3 (Echdc3), mRNA [NM_024208]"	67856	-4.13608
Edem3	"Mus musculus ER degradation enhancer, mannosidase alpha-like 3 (Edem3), mRNA [NM_001039644]"	66967	-4.25999
Efcab4b	"Mus musculus EF-hand calcium binding domain 4B (Efcab4b), mRNA"	381812	-5.01746
Efna1	"Mus musculus ephrin A1 (Efna1), mRNA [NM_010107]"	13636	-2.83376
EG214403	"Mouse complement factor H-related protein mRNA, complete cds, clone 9C4 [M29009]"	214403	-3.1898
EG668725	"PREDICTED: Mus musculus predicted gene, EG668725 (EG668725), mRNA"	668725	-5.08066
Egln2	"Mus musculus EGL nine homolog 2 (C. elegans) (Egln2), mRNA [NM_053208]"	112406	-5.53006
Ehd2	"Mus musculus EH-domain containing 2 (Ehd2), mRNA [NM_153068]"	259300	-2.64002
Eid3	"Mus musculus EP300 interacting inhibitor of differentiation 3 (Eid3), mRNA [NM_025499]"	66341	-5.11205
Eif2b5	"Mus musculus eukaryotic translation initiation factor 2B, subunit 5 epsilon (Eif2b5), mRNA [NM_172265]"	224045	-2.91173
Eif2c2	"Mus musculus eukaryotic translation initiation factor 2C, 2 (Eif2c2), mRNA [NM_153178]"	239528	-5.17801
Eif2s1	"Mus musculus eukaryotic translation initiation factor 2, subunit 1 alpha (Eif2s1), mRNA [NM_026114]"	13665	-5.78085
Eif3b	"Mus musculus eukaryotic translation initiation factor 3, subunit 9 (eta) (Eif3s9), mRNA [NM_133916]"	27979	4.35537
Eif3f	"Mus musculus eukaryotic translation initiation factor 3, subunit 5 (epsilon) (Eif3s5), mRNA [NM_025344]"	66085	-7.22867
Eif3j	"Mus musculus eukaryotic translation initiation factor 3, subunit 1 alpha (Eif3s1), mRNA [NM_144545]"	78655	-5.30548
Eif3j	"Mus musculus eukaryotic translation initiation factor 3, subunit 1 alpha (Eif3s1), mRNA [NM_144545]"	78655	-3.08477
Eif3m	"Mus musculus dendritic cell protein GA17 (Ga17), mRNA [NM_145380]"	98221	-4.18229
Eif4e1b	"Mus musculus eukaryotic translation initiation factor 4E family member 1B (Eif4e1b), transcript variant 2, mRNA"	218268	2.86989
Eif4e1b	"Mus musculus eukaryotic translation initiation factor 4E family member 1B (Eif4e1b), transcript variant 1, mRNA"	218268	-4.9968
Eif4g2	"Mus musculus eukaryotic translation initiation factor 4, gamma 2 (Eif4g2), transcript variant 1, mRNA [NM_013507]"	13690	6.90953
Eif6	"Mus musculus integrin beta 4 binding protein (Itgb4bp), mRNA [NM_010579]"	16418	-8.49933
Elavl4	"Mus musculus ELAV (embryonic lethal, abnormal vision, Drosophila)-like 4 (Hu antigen D) (Elavl4), transcript variant 1, mRNA [NM_010488]"	15572	-4.83012
Elf1	"Mus musculus E74-like factor 1 (Elf1), mRNA [NM_007920]"	13709	-4.67613
Elf1	"Mus musculus E74-like factor 1 (Elf1), mRNA [NM_007920]"	13709	-4.30232
Elf2	"Mus musculus E74-like factor 2 (Elf2), mRNA [NM_023502]"	69257	-10.4301
Elmo1	"Mus musculus engulfment and cell motility 1, ced-12 homolog (C. elegans) (Elmo1), transcript variant 2, mRNA [NM_198093]"	140580	-4.99402
Elovl4	"Mus musculus elongation of very long chain fatty acids (FEN1/Elo2, SUR4/Elo3, yeast)-like 4 (Elovl4), mRNA [NM_148941]"	83603	-3.73188
Elp2	"Mus musculus elongation protein 2 homolog (S. cerevisiae) (Epl2), mRNA [NM_021448]"	58523	-5.11958
Elp4	"Mus musculus elongation protein 4 homolog (S. cerevisiae) (Elp4), mRNA [NM_023876]"	77766	-5.0073
Eltd1	"Mus musculus EGF, latrophilin seven transmembrane domain containing 1 (Eltd1), mRNA"	170757	-6.14064
Eml4	"Mus musculus echinoderm microtubule associated protein like 4 (Eml4), transcript variant 1, mRNA"	78798	-4.19496
Emx2	"Mus musculus empty spiracles homolog 2 (Drosophila) (Emx2), mRNA [NM_010132]"	13797	-5.19324
Enpp6	"Mus musculus ectonucleotide pyrophosphatase/phosphodiesterase 6 (Enpp6), mRNA [NM_177304]"	320981	-5.21807
ENSMUSG00000068790	"Mus musculus predicted gene, ENSMUSG00000068790 (ENSMUSG00000068790), mRNA"	545007	-3.96341
Entpd1	"Mus musculus ectonucleoside triphosphate diphosphohydrolase 1 (Entpd1), mRNA [NM_009848]"	12495	-3.06733
Entpd8	"Mus musculus ectonucleoside triphosphate diphosphohydrolase 8 (Entpd8), mRNA [NM_028093]"	72090	-4.94132
Ep300	"Mus musculus E1A binding protein p300 (Ep300), mRNA [NM_177821]"	328572	-3.96104
Epb4.1l2	"Mus musculus erythrocyte protein band 4.1-like 2 (Epb4.1l2), mRNA [NM_013511]"	13822	-2.86375
Epc1	"Mus musculus enhancer of polycomb homolog 1 (Drosophila) (Epc1), transcript variant 1, mRNA [NM_007935]"	13831	-3.71236
Epha3	"Mus musculus Eph receptor A3 (Epha3), mRNA [NM_010140]"	13837	-3.05589
Epha5	"Mus musculus Eph receptor A5 (Epha5), mRNA [NM_007937]"	13839	-4.83498
Epha8	"Mus musculus Eph receptor A8 (Epha8), mRNA"	13842	-6.60268
Eprs	"Mus musculus glutamyl-prolyl-tRNA synthetase (Eprs), mRNA [NM_029735]"	107508	-4.59545
Eps15l1	"Mus musculus epidermal growth factor receptor pathway substrate 15-like 1 (Eps15l1), transcript variant 2, mRNA"	13859	-4.85559
Epyc	"Mus musculus epiphycan (Epyc), mRNA [NM_007884]"	13516	-3.89389
Eral1	"Mus musculus Era (G-protein)-like 1 (E. coli) (Eral1), mRNA [NM_022313]"	57837	2.82226
Erbb4	"PREDICTED: Mus musculus v-erb-a erythroblastic leukemia viral oncogene homolog 4 (avian), transcript variant 2 (Erbb4), mRNA [XM_136682]"	13869	-5.02675
Erc2	"Mus musculus ELKS/RAB6-interacting/CAST family member 2 (Erc2), mRNA [NM_177814]"	238988	-13.7274
Ercc5	"Mus musculus excision repair cross-complementing rodent repair deficiency, complementation group 5 (Ercc5), mRNA [NM_011729]"	22592	-5.42807
Ereg	"Mus musculus epiregulin (Ereg), mRNA"	13874	-4.31678
Erich1	"Mus musculus glutamate-rich 1 (Erich1), mRNA"	234086	-5.89478
Etf1	"Mus musculus eukaryotic translation termination factor 1 (Etf1), mRNA [NM_144866]"	225363	-5.29691
Etfa ; 9430072B17Rik	"Mus musculus electron transferring flavoprotein, alpha polypeptide (Etfa), nuclear gene encoding mitochondrial protein, mRNA [NM_145615]"	110842 ; 319833	-4.81095
Exoc2	"Mus musculus exocyst complex component 2 (Exoc2), mRNA [NM_025588]"	66482	-4.41436
Exoc7	"Mus musculus exocyst complex component 7 (Exoc7), transcript variant 1, mRNA"	53413	-3.1234
Exph5	"Mus musculus exophilin 5 (Exph5), mRNA [NM_176846]"	320051	5.35631
F630003A18Rik ; Cd200r1	"Mus musculus CD200 receptor 1 (Cd200r1), mRNA [NM_021325]"	319823 ; 57781	-5.05093
Fabp2	"Mus musculus fatty acid binding protein 2, intestinal (Fabp2), mRNA [NM_007980]"	14079	-4.29454
Fahd2a	"Mus musculus fumarylacetoacetate hydrolase domain containing 2A (Fahd2a), mRNA [NM_029629]"	68126	-5.80929
Fam109b	"Mus musculus RIKEN cDNA C920005C14 gene (C920005C14Rik), mRNA [NM_177391]"	338368	-4.57135
Fam117a	"Mus musculus RIKEN cDNA 5730593F17 gene (5730593F17Rik), mRNA [NM_172543]"	215512	-5.5578
Fam120c ; A230072E10Rik	"Mus musculus open reading frame 34 (ORF34), mRNA [NM_198105]"	207375 ; 331547	-5.62341
Fam160a2	"Mus musculus RIKEN cDNA 4632419K20 gene (4632419K20Rik), mRNA [NM_199009]"	74349	6.05491
Fam176a	"Mus musculus transmembrane protein 166 (Tmem166), mRNA [NM_145570]"	232146	-4.41648
Fam186a	"PREDICTED: Mus musculus gene model 920, (NCBI) (Gm920), mRNA"	380973	-3.64854
Fam188a	"Mus musculus RIKEN cDNA 2310047O13 gene (2310047O13Rik), mRNA [NM_024185]"	66960	-6.17516
Fam3c	"Mus musculus DNA segment, Chr 6, Wayne State University 176, expressed (D6Wsu176e), mRNA [NM_138587]"	27999	-5.20977
Fam48a ; Gm10255	"Mus musculus DNA segment, Chr 3, ERATO Doi 300, expressed (D3Ertd300e), mRNA [NM_019995]"	56790 ; 791313	-4.76065
Fam50a	"Mus musculus DNA segment, human DXS9928E (D0HXS9928E), mRNA [NM_138607]"	108160	-4.77079
Fam55a	"PREDICTED: Mus musculus predicted gene, EG640268 (EG640268), mRNA"	640268	-4.09851
Fam65c	"Mus musculus RIKEN cDNA 2310033K02 gene (2310033K02Rik), mRNA [NM_001080708]"	69553	-3.9247
Fam70b	"Mus musculus family with sequence similarity 70, member B (Fam70b), transcript variant 1, mRNA"	272465	-4.18716
Fam82b	"Mus musculus RIKEN cDNA 2410005O16 gene (2410005O16Rik), mRNA [NM_025476]"	66302	-4.36652
Fam92a	"Mus musculus RIKEN cDNA 6720467C03 gene (6720467C03Rik), mRNA [NM_026558]"	68099	-4.36184
Fancd2	"Mus musculus Fanconi anemia, complementation group D2 (Fancd2), mRNA [NM_001033244]"	211651	-4.78438
Fancf	"PREDICTED: Mus musculus similar to Fanconi anemia, complementation group F (LOC100046423), misc RNA"	100040608	-5.82287
Fank1	"Mus musculus fibronectin type 3 and ankyrin repeat domains 1 (Fank1), mRNA [NM_025850]"	66930	-4.95207
Farsa	"Mus musculus phenylalanyl-tRNA synthetase, alpha subunit (Farsa), mRNA [NM_025648]"	66590	-6.10373
Fbln5	"Mus musculus fibulin 5 (Fbln5), mRNA [NM_011812]"	23876	-7.8719
Fbxl20	"Mus musculus F-box and leucine-rich repeat protein 20 (Fbxl20), mRNA [NM_028149]"	72194	-4.85695
Fbxo27	"Mus musculus F-box protein 27 (Fbxo27), mRNA [NM_207238]"	233040	-3.52029
Fbxo38	"Mus musculus F-box protein 38 (Fbxo38), mRNA [NM_134136]"	107035	-5.22562
Fbxo47	"Mus musculus F-box protein 47 (Fbxo47), mRNA"	72973	-5.64572
Fbxw10 ; Trim16	"Mus musculus F-box and WD-40 domain protein 10 (Fbxw10), mRNA"	213980 ; 94092	-4.61582
Fcgbp	"Mus musculus Fc fragment of IgG binding protein (Fcgbp), mRNA"	215384	-4.62246
Fcrl6	"PREDICTED: Mus musculus Fc receptor-like 6 (Fcrl6), mRNA"	677296	-6.20641
Fcrla	"Mus musculus Fc receptor-like A (Fcrla), mRNA [NM_145141]"	98752	-5.12364
Fetub	"Mus musculus fetuin beta (Fetub), transcript variant 1, mRNA [NM_021564]"	59083	7.17854
Fez1 ; 2900046B09Rik	"Mus musculus fasciculation and elongation protein zeta 1 (zygin I) (Fez1), mRNA [NM_183171]"	235180 ; 74327	-4.69571
Fga	"Mus musculus fibrinogen, alpha polypeptide (Fga), mRNA [NM_010196]"	14161	-5.07575
Fgd3	"Mus musculus FYVE, RhoGEF and PH domain containing 3 (Fgd3), mRNA [NM_015759]"	30938 ; 328245	-4.84726
Fgfbp3	"Mus musculus fibroblast growth factor binding protein 3 (Fgfbp3), mRNA [NM_028263]"	72514	-5.114
Fibin	"Mus musculus RIKEN cDNA 1110018M03 gene (1110018M03Rik), mRNA [NM_026271]"	67606	-5.18605
Fkbp3	"Mus musculus FK506 binding protein 3 (Fkbp3), mRNA [NM_013902]"	30795	-5.83442
Flna	"Mus musculus filamin, alpha (Flna), mRNA [NM_010227]"	192176	-5.37974
Flot2	"Mus musculus flotillin 2 (Flot2), transcript variant 2, mRNA [NM_008028]"	14252	-4.41095
Fn1	"Mus musculus fibronectin 1 (Fn1), mRNA [NM_010233]"	14268	-4.93192
Fn3k	"Mus musculus fructosamine 3 kinase (Fn3k), transcript variant 2, mRNA [NM_001038699]"	63828	-6.45876
Foxe1	"Mus musculus forkhead box E1 (thyroid transcription factor 2) (Foxe1), mRNA [NM_183298]"	110805	-5.26035
Fpr-rs4	"Mus musculus formyl peptide receptor, related sequence 4 (Fpr-rs4), mRNA"	14291	-6.19447
Frat1	"Mus musculus frequently rearranged in advanced T-cell lymphomas (Frat1), mRNA [NM_008043]"	14296	-4.54474
Frmd3	"Mus musculus FERM domain containing 3 (Frmd3), transcript variant 2, mRNA"	242506	-4.05999
Fuca2	"Mus musculus fucosidase, alpha-L- 2, plasma (Fuca2), mRNA [NM_025799]"	66848	-4.52115
Fzd7	"Mus musculus frizzled homolog 7 (Drosophila) (Fzd7), mRNA [NM_008057]"	14369	-5.58508
G3bp2	"Mus musculus GTPase activating protein (SH3 domain) binding protein 2 (G3bp2), transcript variant 1, mRNA [NM_011816]"	23881	-4.41517
Gabra3	"Mus musculus gamma-aminobutyric acid (GABA-A) receptor, subunit alpha 3 (Gabra3), mRNA [NM_008067]"	14396	-3.14077
Gadd45gip1	"Mus musculus growth arrest and DNA-damage-inducible, gamma interacting protein 1 (Gadd45gip1), mRNA [NM_183358]"	102060	-5.58019
Gal3st3	"Mus musculus galactose-3-O-sulfotransferase 3 (Gal3st3), mRNA"	545276	-4.47279
Gale	"Mus musculus galactose-4-epimerase, UDP (Gale), mRNA [NM_178389]"	74246	-2.65226
Galp	"Mus musculus galanin-like peptide precursor (Galp), mRNA [NM_178028]"	232836	-3.34693
Gas1	"Mus musculus growth arrest specific 1 (Gas1), mRNA [NM_008086]"	14451	9.41419
Gatc	"Mus musculus RIKEN cDNA 2010003O18 gene (2010003O18Rik), mRNA [NM_029645]"	384281	-4.14401
Gbp1	"Mus musculus guanylate nucleotide binding protein 1 (Gbp1), mRNA [NM_010259]"	14468	-4.79801
Gbp2	"Mus musculus guanylate nucleotide binding protein 2 (Gbp2), mRNA [NM_010260]"	14469	-5.04871
Gbp4	"Mus musculus guanylate nucleotide binding protein 4 (Gbp4), mRNA [NM_008620]"	17472	-4.23592
Gcap14	"Mus musculus granule cell antiserum positive 14 (Gcap14), transcript variant 1, mRNA [NM_027045]"	72972	-5.58563
Gcat	"Mus musculus glycine C-acetyltransferase (2-amino-3-ketobutyrate-coenzyme A ligase) (Gcat), nuclear gene encoding mitochondrial protein, transcript variant 2, mRNA"	26912	-4.71058
Gcdh	"Mus musculus glutaryl-Coenzyme A dehydrogenase (Gcdh), nuclear gene encoding mitochondrial protein, transcript variant 1, mRNA"	270076	-11.3505
Gcnt1	"Mus musculus glucosaminyl (N-acetyl) transferase 1, core 2 (Gcnt1), mRNA [NM_010265]"	14537	-5.25733
Gdpd4	"Mus musculus glycerophosphodiester phosphodiesterase domain containing 4 (Gdpd4), mRNA [NM_177696]"	233537	-4.48578
Gemin5	"Mus musculus gem (nuclear organelle) associated protein 5 (Gemin5), mRNA [NM_172558]"	216766	-6.47406
Ggh	"Mus musculus gamma-glutamyl hydrolase (Ggh), mRNA [NM_010281]"	14590	-5.31851
Gimap5	"Mus musculus GTPase, IMAP family member 5 (Gimap5), mRNA [NM_175035]"	317757	-6.00826
Gja8	"Mus musculus gap junction membrane channel protein alpha 8 (Gja8), mRNA [NM_008123]"	14616	-5.64707
Glmn	"Mus musculus glomulin, FKBP associated protein (Glmn), mRNA [NM_133248]"	170823	-5.19038
Glra3	"Mus musculus glycine receptor, alpha 3 subunit (Glra3), mRNA [NM_080438]"	110304	-5.76695
Glrx2	"Mus musculus glutaredoxin 2 (thioltransferase) (Glrx2), transcript variant 2, mRNA [NM_023505]"	69367	-3.78346
Gm10058 ; Gm10147 ; Gm10096 ; Gm10487 ; ; ; ; Gm14819 ; Gm14632 ; Gm10230 ; Gm6121	"Mus musculus predicted gene 6121 (Gm6121), mRNA"	100039240 ; 100039324 ; 100039377 ; 100039467 ; 100039550 ; 100039585 ; 100042144 ; 100042175 ; 619991	-4.13409
Gm1006	"Mus musculus gene model 1006, (NCBI) (Gm1006), mRNA [NM_001034875]"	381399	-4.69543
Gm10079 ; Rps16	"Mus musculus ribosomal protein S16 (Rps16), mRNA [NM_013647]"	100039355 ; 20055	-2.89846
Gm10209 ; Kbtbd2	"Mus musculus kelch repeat and BTB (POZ) domain containing 2 (Kbtbd2), mRNA [NM_145958]"	100038736 ; 210973	-4.94206
Gm10256 ; Rbmy1a1	"Mus musculus RNA binding motif protein, Y chromosome, family 1, member A1 (Rbmy1a1), mRNA [NM_011253]"	100042874 ; 19657	-4.9947
Gm10268	"PREDICTED: Mus musculus similar to Rpl17 protein (LOC100042583), mRNA"	100042583	-3.58797
Gm10290	"PREDICTED: Mus musculus similar to Glyceraldehyde-3-phosphate dehydrogenase (GAPDH), transcript variant 3 (LOC100039258), mRNA"	100039258	-2.71491
Gm10302 ; Vmn2r47	"PREDICTED: Mus musculus similar to vomeronasal 2, receptor, 15, transcript variant 1 (LOC100042688), mRNA"	100042688 ; 100042891	-4.23693
Gm10524 ; Zfp236	"Mus musculus zinc finger protein 236 (Zfp236), mRNA"	100038564 ; 329002	-4.20696
Gm10621 ; 2410049M19Rik	"PREDICTED: Mus musculus predicted gene, ENSMUSG00000074075 (ENSMUSG00000074075), mRNA"	100038635 ; 76772	-3.90639
Gm10670	"PREDICTED: Mus musculus similar to LOC434138 protein (LOC100042971), mRNA"	100042971	-5.07459
Gm10691 ; Anxa9 ; 6330562C20Rik	"Mus musculus annexin A9 (Anxa9), transcript variant 2, mRNA [NM_023628]"	100038425 ; 71790 ; 76193	-3.72711
Gm10693	"PREDICTED: Mus musculus similar to paired-Ig-like receptor A2 (LOC675749), misc RNA"	675749	-6.07389
Gm10766	"PREDICTED: Mus musculus predicted gene, ENSMUSG00000074822 (ENSMUSG00000074822), mRNA"	545459	-3.3278
Gm10859 ; Dhtkd1	"Mus musculus dehydrogenase E1 and transketolase domain containing 1 (Dhtkd1), mRNA [NM_001081131]"	100038463 ; 209692	-4.32976
Gm11230	"PREDICTED: Mus musculus similar to ribosomal protein (LOC100046967), mRNA"	100039979	-2.56305
Gm11427	"PREDICTED: Mus musculus similar to schlafen 3 (LOC435271), mRNA [XM_487182]"	435271	-4.9655
Gm11517	"PREDICTED: Mus musculus similar to ubiquitin A-52 residue ribosomal protein fusion product 1, transcript variant 1 (LOC629750), mRNA"	629750	2.86032
Gm11578	"PREDICTED: Mus musculus similar to Limb expression 1 homolog (chicken) (LOC100042533), mRNA"	100042533	8.34017
Gm12273	"PREDICTED: Mus musculus hypothetical protein D630015H07 (D630015H07), mRNA"	327939	-2.65221
Gm12292	"PREDICTED: Mus musculus hypothetical LOC626959 (LOC626959), mRNA"	626959	-4.65517
Gm12409	"PREDICTED: Mus musculus hypothetical protein LOC100040567 (LOC100040567), mRNA"	100040567	-5.00759
Gm1305	"PREDICTED: Mus musculus gene model 1305, (NCBI) (Gm1305), mRNA"	383592	-9.65298
Gm13089	"PREDICTED: Mus musculus predicted gene, OTTMUSG00000010333 (OTTMUSG00000010333), misc RNA"	277667	-4.03826
Gm13109 ; Gm13101	"Mus musculus predicted gene 13101 (Gm13101), mRNA"	329984 ; 626922	-7.3238
Gm13119	"Mus musculus predicted gene 13119 (Gm13119), mRNA"	433779	-3.61466
Gm13128	"Mus musculus predicted gene 13128 (Gm13128), mRNA"	626995	-5.04809
Gm13272	"Mus musculus predicted gene 13272 (Gm13272), mRNA"	545648	-7.61911
Gm1337	"Mus musculus gene model 1337, (NCBI) (Gm1337), mRNA [NM_001081971]"	383787	-6.08633
Gm13446	"PREDICTED: Mus musculus hypothetical protein LOC100047938 (LOC100047938), mRNA"	100042194	-6.72757
Gm13476	"PREDICTED: Mus musculus predicted gene, OTTMUSG00000012358 (OTTMUSG00000012358), mRNA"	433424	-9.17679
Gm13498	"PREDICTED: Mus musculus similar to Hsp90ab1 protein (LOC227885), misc RNA"	227885	-5.68063
Gm13653	"PREDICTED: Mus musculus similar to ribosomal protein L21 (LOC545423), mRNA"	545423	-5.13974
Gm13957	"PREDICTED: Mus musculus similar to TRAV8D-1 (LOC667476), mRNA"	667476	-9.38886
Gm13970	"PREDICTED: Mus musculus similar to T-cell receptor alpha-chain precursor VJC (LOC640196), mRNA"	640196	-5.63089
Gm13997	"PREDICTED: Mus musculus hypothetical protein LOC100048635 (LOC100048635), mRNA"	100043635	-3.16468
Gm14088	"PREDICTED: Mus musculus similar to ubiquinol-cytochrome c reductase hinge protein (LOC677379), mRNA"	677379	-5.02178
Gm14315	"PREDICTED: Mus musculus predicted gene, OTTMUSG00000016288 (OTTMUSG00000016288), mRNA"	629747	-9.7033
Gm15104	"Mus musculus predicted gene 15104 (Gm15104), mRNA"	333588	-4.14267
Gm1527	"Mus musculus predicted gene 1527 (Gm1527), mRNA"	385263	-5.42707
Gm15292	"PREDICTED: Mus musculus similar to defensin related cryptdin 26 (LOC100041787), mRNA"	100041787	-5.22267
Gm15353	"PREDICTED: Mus musculus hypothetical protein LOC100040229 (LOC100040229), mRNA"	100040229	-7.19016
Gm15448 ; Lilrb3	"Mus musculus leukocyte immunoglobulin-like receptor, subfamily B (with TM and ITIM domains), member 3 (Lilrb3), mRNA [NM_011095]"	100041146 ; 18733	-5.05554
Gm1943	"Mus musculus predicted gene 1943 (Gm1943), non-coding RNA"	384864	-4.32822
Gm2018	"PREDICTED: Mus musculus hypothetical protein LOC100039047 (LOC100039047), mRNA"	100039047	-3.30964
Gm2138	"PREDICTED: Mus musculus hypothetical protein LOC100047621 (LOC100047621), mRNA"	100039286	-13.6021
Gm2164	"PREDICTED: Mus musculus hypothetical protein LOC100039332 (LOC100039332), mRNA"	100039332	-4.78932
Gm221	"PREDICTED: Mus musculus similar to chromosome 6 open reading frame 97 (LOC635524), mRNA"	237250	-4.65274
Gm2225 ; Rps25	"PREDICTED: Mus musculus similar to ribosomal protein S25, transcript variant 2 (LOC100039422), mRNA"	100039422 ; 75617	-2.9489
Gm2260 ; Anxa11	"Mus musculus annexin A11 (Anxa11), mRNA [NM_013469]"	100039484 ; 11744	-5.29998
Gm2359	"PREDICTED: Mus musculus hypothetical protein LOC100039658 (LOC100039658), mRNA"	100039658	-5.14216
Gm2425	"PREDICTED: Mus musculus hypothetical protein LOC100039788 (LOC100039788), mRNA"	100039788	-5.87643
Gm2434	"PREDICTED: Mus musculus hypothetical protein LOC100047258 (LOC100047258), mRNA"	100039808	-4.42501
Gm2448	"PREDICTED: Mus musculus hypothetical protein LOC100039836 (LOC100039836), mRNA"	100039836	-5.55028
Gm2451	"PREDICTED: Mus musculus similar to Glyceraldehyde-3-phosphate dehydrogenase (GAPDH), transcript variant 2 (LOC100039840), mRNA"	100039840	2.93981
Gm2451	"PREDICTED: Mus musculus similar to Glyceraldehyde-3-phosphate dehydrogenase (GAPDH), transcript variant 1 (LOC100048253), mRNA"	100039840	-3.32346
Gm2504	"PREDICTED: Mus musculus hypothetical protein LOC100039937 (LOC100039937), mRNA"	100039937	-9.86567
Gm2511 ; EG434181	"PREDICTED: Mus musculus predicted gene, EG434181 (EG434181), mRNA"	100039946 ; 434181	-4.47278
Gm2587	"PREDICTED: Mus musculus similar to Mapk6 protein (LOC100040079), mRNA"	100040079	2.76506
Gm2606	"PREDICTED: Mus musculus similar to Glyceraldehyde-3-phosphate dehydrogenase, transcript variant 1 (LOC100040109), mRNA"	100040109	-3.94445
Gm2666	"PREDICTED: Mus musculus similar to putative G-protein coupled receptor, transcript variant 2 (LOC100040213), mRNA"	100040213	-5.79782
Gm2679 ; Tln2	"Mus musculus talin 2 (Tln2), mRNA [NM_001081242]"	100040253 ; 70549	-5.57458
Gm2698	"PREDICTED: Mus musculus similar to T-cell leukemia protein Tcl1b3a (LOC100040301), mRNA"	100040301	-5.35683
Gm2715	"PREDICTED: Mus musculus hypothetical protein LOC100047605 (LOC100047605), mRNA"	100040327	-9.03823
Gm2885	"PREDICTED: Mus musculus hypothetical protein LOC100040654 (LOC100040654), mRNA"	100040654	-7.24926
Gm2985	"PREDICTED: Mus musculus hypothetical protein LOC100040824 (LOC100040824), mRNA"	100040824	-4.84497
Gm3137	"PREDICTED: Mus musculus hypothetical protein LOC100041099 (LOC100041099), mRNA"	100041099	-4.47995
Gm3310	"PREDICTED: Mus musculus hypothetical protein LOC100041390 (LOC100041390), mRNA"	100041390	-5.44985
Gm3521	"PREDICTED: Mus musculus hypothetical protein LOC100046964 (LOC100046964), mRNA"	100041809	-5.36942
Gm3650	"PREDICTED: Mus musculus similar to 6030465E24Rik protein (LOC100042074), mRNA"	100042074	-4.824
Gm3677 ; E330016L19Rik	"PREDICTED: Mus musculus hypothetical protein LOC100042115 (LOC100042115), mRNA"	100042115 ; 414104	-4.07034
Gm3864	"PREDICTED: Mus musculus similar to general transcription factor II I repeat domain-containing 1 (LOC100047478), mRNA"	100042477	5.53832
Gm3879	"PREDICTED: Mus musculus similar to hCG26831 (LOC100042515), mRNA"	100042515	-7.94638
Gm4035	"PREDICTED: Mus musculus hypothetical protein LOC100042794 (LOC100042794), mRNA"	100042794	4.84902
Gm4055	"PREDICTED: Mus musculus hypothetical protein LOC100042834 (LOC100042834), mRNA"	100042834	-6.45764
Gm4084	"PREDICTED: Mus musculus hypothetical protein LOC100047924 (LOC100047924), mRNA"	100042873	5.61447
Gm4086	"PREDICTED: Mus musculus similar to sterile alpha motif domain containing 1, transcript variant 1 (LOC100042878), mRNA"	100042878	-4.41581
Gm4107	"PREDICTED: Mus musculus hypothetical protein LOC100042916 (LOC100042916), mRNA"	100042916	-5.04403
Gm4183	"PREDICTED: Mus musculus similar to Sm protein G (LOC100043038), mRNA"	100043038	-3.2763
Gm4242	"PREDICTED: Mus musculus similar to IgH VDJ (LOC100043120), mRNA"	100043120	-3.82171
Gm4279	"PREDICTED: Mus musculus hypothetical protein LOC100043171 (LOC100043171), mRNA"	100043171	-4.89032
Gm4421 ; 4933407I05Rik	"PREDICTED: Mus musculus hypothetical protein LOC100043409 (LOC100043409), mRNA"	100043409 ; 74072	-2.92147
Gm4453	"PREDICTED: Mus musculus hypothetical protein LOC100043466 (LOC100043466), mRNA"	100043466	-8.85079
Gm4455	"Mus musculus predicted gene 4455 (Gm4455), mRNA"	100043468 ; 77652	-2.96383
Gm4515	"PREDICTED: Mus musculus hypothetical protein LOC100043554 (LOC100043554), mRNA"	100043554	-4.43796
Gm4537	"PREDICTED: Mus musculus hypothetical protein LOC100043591 (LOC100043591), mRNA"	100043591	-4.76774
Gm4577	"PREDICTED: Mus musculus hypothetical protein LOC100043663 (LOC100043663), mRNA"	100043663	-4.64434
Gm4591	"PREDICTED: Mus musculus hypothetical protein LOC100045671 (LOC100045671), mRNA"	100043693	-8.52213
Gm4604 ; Rpl36	"Mus musculus ribosomal protein L36 (Rpl36), mRNA [NM_018730]"	100043718 ; 54217	-4.3307
Gm4625	"PREDICTED: Mus musculus similar to gamma-aminobutyric acid A receptor, epsilon (LOC100043750), mRNA"	100043750	-4.36721
Gm4716	"PREDICTED: Mus musculus hypothetical protein LOC100048503, transcript variant 2 (LOC100048503), mRNA"	100043900	-6.24235
Gm4790	"PREDICTED: Mus musculus predicted gene, EG215208 (EG215208), mRNA"	215208	-4.31674
Gm4836	"Mus musculus Sycp3 like X-linked (Slx), mRNA [NM_009529]"	22526	-4.90293
Gm4944	"PREDICTED: Mus musculus similar to reduced expression 2, transcript variant 1 (LOC240038), mRNA [XM_139814]"	240038	-4.66229
Gm5124	"Mus musculus predicted gene, EG331392 (EG331392), mRNA [NM_198633]"	331392	-3.10451
Gm5128 ; Gm7903	"Mus musculus predicted gene, EG331529 (EG331529), mRNA [NM_183320]"	331529 ; 666040	-4.87571
Gm52	"Mus musculus predicted gene 52 (Gm52), mRNA"	214292	-5.29567
Gm5201	"PREDICTED: Mus musculus predicted gene, EG382843 (EG382843), mRNA"	382843	-4.76143
Gm527	"Mus musculus gene model 527, (NCBI) (Gm527), mRNA [NM_001025605]"	217648	-7.81043
Gm5360	"PREDICTED: Mus musculus predicted gene, EG384885 (EG384885), mRNA"	384885	-5.96087
Gm5431	"Mus musculus predicted gene, EG432555 (EG432555), mRNA [NM_001024230]"	432555	-3.30439
Gm5445	"PREDICTED: Mus musculus predicted gene, EG432725, transcript variant 3 (EG432725), mRNA"	432725	-3.42042
Gm5447	"Mus musculus predicted gene, EG432743 (EG432743), mRNA [NM_001013788]"	432743	-4.18361
Gm5454	"PREDICTED: Mus musculus predicted gene, EG432800 (EG432800), mRNA"	432800	-5.26937
Gm5484	"PREDICTED: Mus musculus predicted gene, EG433021 (EG433021), mRNA"	433021	-2.65188
Gm5620	"PREDICTED: Mus musculus predicted gene, EG434428, transcript variant 3 (EG434428), mRNA"	434428	-3.9779
Gm5698	"PREDICTED: Mus musculus predicted gene, EG435615, transcript variant 3 (EG435615), mRNA"	435615	-4.11366
Gm5828	"PREDICTED: Mus musculus similar to Epidermal Langerhans cell protein LCP1 (LOC545306), mRNA [XM_619609]"	545306	-5.84827
Gm5882	"PREDICTED: Mus musculus predicted gene, EG545870 (EG545870), mRNA"	545870	-4.60167
Gm5925	"PREDICTED: Mus musculus similar to Germ cell-less protein-like 2 (mGclh) (LOC546185), misc RNA"	546185	-4.69302
Gm6091	"PREDICTED: Mus musculus predicted gene, EG619653, transcript variant 1 (EG619653), mRNA"	619653	-4.69866
Gm6093	"PREDICTED: Mus musculus predicted gene, EG619715 (EG619715), mRNA"	619715	-5.31284
Gm6420	"PREDICTED: Mus musculus predicted gene, EG623356 (EG623356), mRNA"	623356	-4.22381
Gm6449	"PREDICTED: Mus musculus predicted gene, EG623757 (EG623757), mRNA"	623757	6.00475
Gm650	"PREDICTED: Mus musculus gene model 650, (NCBI) (Gm650), mRNA"	667383	-5.34317
Gm6513	"PREDICTED: Mus musculus predicted gene, EG624584, transcript variant 2 (EG624584), mRNA"	624584	5.29283
Gm6577	"Mus musculus predicted gene 6577 (Gm6577), mRNA"	625321	-4.88565
Gm6592	"Mus musculus predicted gene 6592 (Gm6592), mRNA"	625480	-9.13906
Gm6712	"PREDICTED: Mus musculus predicted gene, EG626854 (EG626854), mRNA"	626854	-4.96766
Gm6760	"PREDICTED: Mus musculus predicted gene, EG627470 (EG627470), mRNA"	627470	-5.23482
Gm6834	"PREDICTED: Mus musculus similar to ribosomal protein S13 (LOC637251), mRNA"	628061	-5.6805
Gm6871	"PREDICTED: Mus musculus predicted gene, EG628359 (EG628359), mRNA"	628359	-4.4072
Gm6936	"PREDICTED: Mus musculus hypothetical protein LOC628951 (LOC628951), mRNA"	628951	-3.7263
Gm6988	"PREDICTED: Mus musculus similar to hCG1640785 (LOC676022), mRNA"	629595	-4.97549
Gm7073	"Mus musculus predicted gene 7073 (Gm7073), mRNA"	631784	-4.913
Gm7133	"PREDICTED: Mus musculus predicted gene, EG634331 (EG634331), mRNA"	634331	-5.22236
Gm7257	"PREDICTED: Mus musculus predicted gene, EG639025 (EG639025), mRNA"	639025	-5.64001
Gm7273	"PREDICTED: Mus musculus predicted gene, EG639576 (EG639576), mRNA"	639576	-7.00756
Gm7380	"PREDICTED: Mus musculus similar to ribosomal protein L24 (LOC677192), mRNA"	664869	-4.05902
Gm7511	"PREDICTED: Mus musculus predicted gene, EG665137, transcript variant 2 (EG665137), mRNA"	665137	-4.69422
Gm7596	"PREDICTED: Mus musculus predicted gene, EG665350 (EG665350), mRNA"	665350	-3.30248
Gm7596	"PREDICTED: Mus musculus hypothetical LOC675965 (LOC675965), mRNA"	665350	-2.82676
Gm766	"Mus musculus predicted gene 766 (Gm766), mRNA"	330440	-6.27248
Gm7792	"PREDICTED: Mus musculus predicted gene, EG665802, transcript variant 5 (EG665802), mRNA"	665802	-4.3487
Gm8113	"PREDICTED: Mus musculus predicted gene, EG666451, transcript variant 1 (EG666451), mRNA"	666451	-3.74755
Gm8159	"PREDICTED: Mus musculus predicted gene, EG666549, transcript variant 2 (EG666549), mRNA"	666549	-4.17491
Gm8213	"PREDICTED: Mus musculus similar to ribosomal protein L27a-like (LOC640316), mRNA"	666648	-5.07986
Gm8251	"PREDICTED: Mus musculus predicted gene, EG666713 (EG666713), mRNA"	666713	-5.45328
Gm8369	"Mus musculus predicted gene 8369 (Gm8369), mRNA"	666926	-4.89498
Gm8528	"PREDICTED: Mus musculus predicted gene, EG667232 (EG667232), mRNA"	667232	-4.96675
Gm8640	"PREDICTED: Mus musculus predicted gene, EG667450 (EG667450), mRNA"	667450	-4.4591
Gm8683	"PREDICTED: Mus musculus predicted gene, EG667525 (EG667525), mRNA"	667525	-3.30621
Gm8740	"PREDICTED: Mus musculus predicted gene, EG667635, transcript variant 1 (EG667635), mRNA"	667635	-5.10646
Gm88	"PREDICTED: Mus musculus gene model 88, (NCBI) (Gm88), mRNA"	224813	-4.29924
Gm8923	"PREDICTED: Mus musculus similar to novel KRAB box and zinc finger, C2H2 type domain containing protein (LOC668009), mRNA"	668009	-5.07819
Gm9029	"PREDICTED: Mus musculus similar to Cell division cycle 5-like (S. pombe) (LOC668186), mRNA"	668186	-5.23244
Gm904	"Mus musculus predicted gene 904 (Gm904), mRNA"	380845	-5.78816
Gm9189	"PREDICTED: Mus musculus predicted gene, EG668473 (EG668473), mRNA"	668473	-5.27111
Gm9454	"PREDICTED: Mus musculus hypothetical LOC669327 (LOC669327), mRNA"	669327	-4.66049
Gm9602	"PREDICTED: Mus musculus similar to Predicted gene, EG432825 (LOC673676), mRNA"	673676	-4.8512
Gm9638	"PREDICTED: Mus musculus hypothetical LOC675171 (LOC675171), mRNA"	675171	-5.16675
Gm9647	"PREDICTED: Mus musculus hypothetical LOC675572 (LOC675572), mRNA"	675572	-4.68559
Gm9677	"PREDICTED: Mus musculus hypothetical LOC676402 (LOC676402), mRNA"	676402	-5.99042
Gm98	"Mus musculus predicted gene 98 (Gm98), mRNA"	225908	-5.5441
Gm9819 ; Rpsa	"Mus musculus ribosomal protein SA (Rpsa), mRNA [NM_011029]"	100040633 ; 16785	-3.70984
Gmip	"Mus musculus Gem-interacting protein (Gmip), mRNA [NM_198101]"	78816	-5.35347
Gmppa	"Mus musculus GDP-mannose pyrophosphorylase A (Gmppa), mRNA [NM_133708]"	69080	-4.73521
Gnao1	"Mus musculus guanine nucleotide binding protein, alpha O (Gnao1), transcript variant B, mRNA"	14681	-3.27964
Gnaz	"Mus musculus guanine nucleotide binding protein, alpha z subunit (Gnaz), mRNA [NM_010311]"	14687	-5.44027
Gnb5 ; A930005C09Rik	"Mus musculus guanine nucleotide binding protein, beta 5 (Gnb5), transcript variant 1, mRNA [NM_010313]"	14697 ; 77937	-3.6459
Gns	"Mus musculus glucosamine (N-acetyl)-6-sulfatase (Gns), mRNA [NM_029364]"	75612	-5.45597
Golga5	"Mus musculus golgi autoantigen, golgin subfamily a, 5 (Golga5), mRNA [NM_013747]"	27277	-5.86114
Golga5	"Mus musculus golgi autoantigen, golgin subfamily a, 5 (Golga5), mRNA [NM_013747]"	27277	-5.28613
Golim4	"Mus musculus golgi phosphoprotein 4 (Golph4), mRNA [NM_175193]"	73124	-4.37603
Golt1b	"Mus musculus golgi transport 1 homolog B (S. cerevisiae) (Golt1b), mRNA [NM_025872]"	66964	-5.71409
Gp1bb	"Mus musculus glycoprotein Ib, beta polypeptide (Gp1bb), transcript variant 1, mRNA [NM_001001999]"	14724	-3.39496
Gpbp1	"Mus musculus GC-rich promoter binding protein 1 (Gpbp1), mRNA [NM_028487]"	73274	-5.24351
Gpr139	"Mus musculus G protein-coupled receptor 139 (Gpr139), mRNA [NM_001024138]"	209776	-4.24671
Gpr142	"Mus musculus G protein-coupled receptor 142 (Gpr142), mRNA [NM_181749]"	217302	-14.267
Gpr150	"Mus musculus G protein-coupled receptor 150 (Gpr150), mRNA [NM_175495]"	238725	-6.10728
Gpr165	"Mus musculus G protein-coupled receptor 165 (Gpr165), mRNA"	76206	-3.70349
Gpr35	"Mus musculus G protein-coupled receptor 35 (Gpr35), mRNA [NM_022320]"	64095	-4.3741
Gpr44	"Mus musculus G protein-coupled receptor 44 (Gpr44), mRNA [NM_009962]"	14764	-5.04083
Gpr56	"Mus musculus G protein-coupled receptor 56 (Gpr56), mRNA [NM_018882]"	14766	-5.03801
Gpr64	"Mus musculus G protein-coupled receptor 64 (Gpr64), transcript variant 1, mRNA [NM_178712]"	237175	-5.31605
Gprc5a	"Mus musculus G protein-coupled receptor, family C, group 5, member A (Gprc5a), mRNA [NM_181444]"	232431	-4.99902
Grap	"Mus musculus GRB2-related adaptor protein (Grap), mRNA [NM_027817]"	71520	-5.61749
Grb10 ; 2610104F20Rik	"Mus musculus growth factor receptor bound protein 10 (Grb10), mRNA [NM_010345]"	14783 ; 66584	-5.29049
Gria3	"Mus musculus glutamate receptor, ionotropic, AMPA3 (alpha 3) (Gria3), mRNA [NM_016886]"	53623	-6.55408
Grik3	"Mus musculus glutamate receptor, ionotropic, kainate 3 (Grik3), mRNA [NM_001081097]"	14807	-5.00036
Grin1	"Mus musculus glutamate receptor, ionotropic, NMDA1 (zeta 1) (Grin1), mRNA [NM_008169]"	14810	-2.56066
Grip1	"Mus musculus glutamate receptor interacting protein 1 (Grip1), transcript variant 1, mRNA [NM_028736]"	74053	-4.46468
Gripap1	"Mus musculus GRIP1 associated protein 1 (Gripap1), mRNA [NM_207670]"	54645	-11.8949
Gripap1	"Mus musculus GRIP1 associated protein 1 (Gripap1), mRNA [NM_207670]"	54645	-4.30684
Grm7	"Mus musculus glutamate receptor, metabotropic 7 (Grm7), mRNA [NM_177328]"	108073	-4.93879
Grpr	"Mus musculus gastrin releasing peptide receptor (Grpr), mRNA [NM_008177]"	14829	-5.39675
Grrp1	"Mus musculus glycine/arginine rich protein 1 (Grrp1), mRNA"	72690	-10.4566
Gsta1	"Mus musculus glutathione S-transferase, alpha 1 (Ya) (Gsta1), mRNA [NM_008181]"	14857	9.59162
Gsta3	"Mus musculus glutathione S-transferase, alpha 3 (Gsta3), transcript variant 2, mRNA [NM_010356]"	14859	-2.99843
Gstt4	"Mus musculus glutathione S-transferase, theta 4 (Gstt4), mRNA [NM_029472]"	75886	-3.79203
Gstz1	"Mus musculus glutathione transferase zeta 1 (maleylacetoacetate isomerase) (Gstz1), mRNA [NM_010363]"	14874	-4.94249
Gtpbp8	"Mus musculus GTP-binding protein 8 (putative) (Gtpbp8), mRNA [NM_025332]"	66067	-4.56103
Gucy1a3	"Mus musculus guanylate cyclase 1, soluble, alpha 3 (Gucy1a3), mRNA [NM_021896]"	60596	-3.96858
Gucy1b3	"Mus musculus guanylate cyclase 1, soluble, beta 3 (Gucy1b3), mRNA [NM_017469]"	54195	-5.54748
Gucy1b3	"Mus musculus guanylate cyclase 1, soluble, beta 3 (Gucy1b3), mRNA [NM_017469]"	54195	-5.30874
Gucy2d	"PREDICTED: Mus musculus guanylate cyclase 2d (Gucy2d), mRNA"	14918	-5.17338
Gypa	"Mus musculus glycophorin A (Gypa), mRNA [NM_010369]"	14934	-5.15417
Gzmk	"Mus musculus granzyme K (Gzmk), mRNA [NM_008196]"	14945	-3.52153
H2-Aa	"Mus musculus histocompatibility 2, class II antigen A, alpha (H2-Aa), mRNA [NM_010378]"	14960	-2.98619
H2-M10.5	"Mus musculus histocompatibility 2, M region locus 10.5 (H2-M10.5), mRNA [NM_177637]"	224761	-5.5931
H2-M10.6	"Mus musculus histocompatibility 2, M region locus 10.6 (H2-M10.6), mRNA [NM_201611]"	399549	-4.47616
H2-Q9 ; H2-Q7 ;	"Mus musculus histocompatibility 2, Q region locus 7 (H2-Q7), mRNA [NM_010394]"	110558 ; 15018 ; 676837	-6.58057
Hars2	"Mus musculus histidyl-tRNA synthetase 2, mitochondrial (putative) (Hars2), mRNA [NM_080636]"	70791	-4.31229
Haus4	"Mus musculus DNA segment, Chr 14, ERATO Doi 500, expressed (D14Ertd500e), mRNA [NM_145462]"	219072	-5.05892
Hdac2	"Mus musculus histone deacetylase 2 (Hdac2), mRNA [NM_008229]"	15182	-5.82265
Hdhd1a	"Mus musculus haloacid dehalogenase-like hydrolase domain (Hdhd1a), mRNA [NM_026108]"	67365	-5.00171
Hdlbp	"Mus musculus high density lipoprotein (HDL) binding protein (Hdlbp), mRNA [NM_133808]"	110611	-4.31765
Heatr5b	"Mus musculus HEAT repeat containing 5B (Heatr5b), mRNA [NM_001081179]"	320473	-4.67471
Hecw2	"Mus musculus HECT, C2 and WW domain containing E3 ubiquitin protein ligase 2 (Hecw2), transcript variant 1, mRNA"	329152	-5.67043
Herc1	"PREDICTED: Mus musculus hect (homologous to the E6-AP (UBE3A) carboxyl terminus) domain and RCC1 (CHC1)-like domain (RLD) 1, transcript variant 10 (Herc1), mRNA"	235439	-4.80396
Hes6	"Mus musculus hairy and enhancer of split 6 (Drosophila) (Hes6), mRNA [NM_019479]"	55927	-5.4861
Hhex	"Mus musculus hematopoietically expressed homeobox (Hhex), mRNA [NM_008245]"	15242	-8.52775
Hic2	"Mus musculus hypermethylated in cancer 2 (Hic2), mRNA [NM_178922]"	58180	-4.90049
Hif1an	"Mus musculus hypoxia-inducible factor 1, alpha subunit inhibitor (Hif1an), mRNA [NM_176958]"	319594	-4.44885
Hivep2	"Mus musculus human immunodeficiency virus type I enhancer binding protein 2 (Hivep2), mRNA [NM_010437]"	15273	-4.97211
Hmcn1	"Mus musculus hemicentin 1 (Hmcn1), mRNA"	545370	-4.77148
Hmgb3	"Mus musculus high mobility group box 3 (Hmgb3), mRNA [NM_008253]"	15354	-9.53453
Hmgcll1	"Mus musculus 3-hydroxymethyl-3-methylglutaryl-Coenzyme A lyase-like 1 (Hmgcll1), mRNA [NM_173731]"	208982	-3.75848
Hmgcr	"Mus musculus 3-hydroxy-3-methylglutaryl-Coenzyme A reductase (Hmgcr), mRNA [NM_008255]"	15357	-4.88909
Hmgn1	"Mus musculus high mobility group nucleosomal binding domain 1 (Hmgn1), mRNA [NM_008251]"	15312	-3.95958
Hn1l	"Mus musculus hematological and neurological expressed 1-like (Hn1l), mRNA [NM_198937]"	52009	-5.37903
Hnf1a	"Mus musculus HNF1 homeobox A (Hnf1a), mRNA"	21405	-4.49814
Hnrnpc	"Mus musculus heterogeneous nuclear ribonucleoprotein C (Hnrpc), mRNA [NM_016884]"	15381	-3.38313
Hnrpll	"Mus musculus heterogeneous nuclear ribonucleoprotein L-like (Hnrpll), mRNA [NM_144802]"	72692	-5.19776
Hoxb6	"Mus musculus homeo box B6 (Hoxb6), mRNA [NM_008269]"	15414	-4.42936
Hpcal4	"Mus musculus hippocalcin-like 4 (Hpcal4), mRNA [NM_174998]"	170638	40.1059
Hr	"Mus musculus hairless (Hr), mRNA [NM_021877]"	15460	-6.14944
Hrct1	"Mus musculus histidine rich carboxyl terminus 1 (Hrct1), mRNA"	100039781	-5.71664
Hrnr	"PREDICTED: Mus musculus hornerin (Hrnr), mRNA"	68723	6.57314
Hs6st2	"Mus musculus heparan sulfate 6-O-sulfotransferase 2 (Hs6st2), transcript variant 2, mRNA [NM_015819]"	50786	-5.27397
Hsd11b2	"Mus musculus hydroxysteroid 11-beta dehydrogenase 2 (Hsd11b2), mRNA [NM_008289]"	15484	-3.65722
Hsd17b4	"Mus musculus hydroxysteroid (17-beta) dehydrogenase 4 (Hsd17b4), mRNA [NM_008292]"	15488	-3.91072
Hsf1	"Mus musculus heat shock factor 1 (Hsf1), mRNA [NM_008296]"	15499	2.95624
Hspa8 ; ; ;	"Mus musculus heat shock protein 8 (Hspa8), mRNA [NM_031165]"	15481 ; 624853	-3.57541
Htr1a	"Mus musculus 5-hydroxytryptamine (serotonin) receptor 1A (Htr1a), mRNA [NM_008308]"	15550	-5.18208
Htra1	"Mus musculus HtrA serine peptidase 1 (Htra1), mRNA [NM_019564]"	56213	-5.10505
Hyou1	"Mus musculus hypoxia up-regulated 1 (Hyou1), mRNA [NM_021395]"	12282	-5.49102
Ick	"Mus musculus intestinal cell kinase (Ick), transcript variant 2, mRNA"	56542	-5.10345
Icosl	"Mus musculus icos ligand (Icosl), mRNA [NM_015790]"	50723	-3.68113
Idi2	"Mus musculus isopentenyl-diphosphate delta isomerase 2 (Idi2), mRNA [NM_177197]"	320581	-4.73293
Ier2	"Mus musculus immediate early response 2 (Ier2), mRNA [NM_010499]"	15936	-14.8325
Ifi205	"Mus musculus interferon activated gene 205 (Ifi205), mRNA [NM_172648]"	226695	-3.24143
Ifitm3	"Mus musculus interferon induced transmembrane protein 3 (Ifitm3), mRNA [NM_025378]"	66141	-17.8998
Ifna14	"Mus musculus interferon, alpha 14 (Ifna14), mRNA"	404549	-6.12318
Ifngr2	"Mus musculus interferon gamma receptor 2 (Ifngr2), mRNA [NM_008338]"	15980	-5.90615
Ift140	"Mus musculus intraflagellar transport 140 homolog (Chlamydomonas) (Ift140), mRNA [NM_134126]"	106633	-5.46209
Igf2bp3 ; D030074P21Rik	"Mus musculus insulin-like growth factor 2 mRNA binding protein 3 (Igf2bp3), mRNA [NM_023670]"	140488 ; 319700	-5.29845
Igfbp7	"Mus musculus insulin-like growth factor binding protein 7 (Igfbp7), mRNA [NM_008048]"	29817	-2.72274
Igsf5	"Mus musculus junction adhesion molecule 4 (Jam4), mRNA [NM_028078]"	72058	-5.19135
Igsf9	"Mus musculus immunoglobulin superfamily, member 9 (Igsf9), mRNA [NM_033608]"	93842	-4.04631
Ikbkg	"Mus musculus inhibitor of kappaB kinase gamma (Ikbkg), transcript variant 1, mRNA"	16151	-4.67252
Ikzf2	"Mus musculus IKAROS family zinc finger 2 (Ikzf2), mRNA"	22779	-4.53606
Ikzf2	"Mus musculus IKAROS family zinc finger 2 (Ikzf2), mRNA"	22779	-4.53066
Il1a	"Mus musculus interleukin 1 alpha (Il1a), mRNA [NM_010554]"	16175	-3.98134
Il1rap	"Mus musculus interleukin 1 receptor accessory protein (Il1rap), transcript variant 2, mRNA [NM_134103]"	16180	-5.76526
Il7r	"Mus musculus interleukin 7 receptor (Il7r), mRNA [NM_008372]"	16197	-4.12227
Immt	"Mus musculus inner membrane protein, mitochondrial (Immt), mRNA [NM_029673]"	76614	4.80928
Impdh2	"Mus musculus inosine 5'-phosphate dehydrogenase 2 (Impdh2), mRNA [NM_011830]"	23918	-6.04737
Impg2	"Mus musculus interphotoreceptor matrix proteoglycan 2 (Impg2), mRNA [NM_174876]"	224224	-3.50601
Inca1	"Mus musculus expressed sequence AI842396 (AI842396), mRNA [NM_213729]"	103844	-4.72106
Ing1	"Mus musculus inhibitor of growth family, member 1 (Ing1), mRNA [NM_011919]"	26356	33.4289
Insig2	"Mus musculus insulin induced gene 2 (Insig2), mRNA [NM_178082]"	72999	-5.8451
Ipo11	"Mus musculus importin 11 (Ipo11), mRNA [NM_029665]"	76582	-4.93957
Ipo7	"Mus musculus importin 7 (Ipo7), mRNA [NM_181517]"	233726	-7.5397
Irak4	"Mus musculus interleukin-1 receptor-associated kinase 4 (Irak4), mRNA [NM_029926]"	266632	-4.79931
Ireb2	"Mus musculus iron responsive element binding protein 2 (Ireb2), mRNA [NM_022655]"	64602	-4.9968
Irgm2	"Mus musculus interferon inducible GTPase 2 (Iigp2), mRNA [NM_019440]"	54396	-5.42206
Isg20l2	"Mus musculus interferon stimulated exonuclease gene 20-like 2 (Isg20l2), mRNA [NM_177663]"	229504	-5.6905
Itgb1bp2	"Mus musculus integrin beta 1 binding protein 2 (Itgb1bp2), mRNA [NM_013712]"	26549	-4.63097
Itln1 ; Itlnb	"Mus musculus intelectin b (Itlnb), mRNA"	16429 ; 493583	-6.07053
Itpka	"Mus musculus inositol 1,4,5-trisphosphate 3-kinase A (Itpka), mRNA [NM_146125]"	228550	-4.24759
Jak1	"Mus musculus Janus kinase 1 (Jak1), mRNA [NM_146145]"	16451	4.10906
Jarid2	"Mus musculus jumonji, AT rich interactive domain 2 (Jarid2), mRNA [NM_021878]"	16468	-13.6866
Jhdm1d	"Mus musculus RIKEN cDNA A630082K20 gene (A630082K20Rik), mRNA [NM_001033430]"	338523	6.73203
Jsrp1	"Mus musculus junctional sarcoplasmic reticulum protein 1 (Jsrp1), mRNA [NM_028001]"	71912	-2.56323
Jup	"Mus musculus junction plakoglobin (Jup), mRNA [NM_010593]"	16480	-5.41744
Kank1	"Mus musculus ankyrin repeat domain 15 (Ankrd15), mRNA [NM_181404]"	107351	-5.02023
Kars	"Mus musculus lysyl-tRNA synthetase (Kars), mRNA [NM_053092]"	85305	-5.26808
Kbtbd11	"Mus musculus kelch repeat and BTB (POZ) domain containing 11 (Kbtbd11), mRNA"	74901	3.16877
Kbtbd7	"Mus musculus kelch repeat and BTB (POZ) domain containing 7 (Kbtbd7), mRNA [NM_001024135]"	211255	-4.98268
Kcna4	"Mus musculus potassium voltage-gated channel, shaker-related subfamily, member 4 (Kcna4), mRNA [NM_021275]"	16492	-4.79337
Kcnd2	"Mus musculus potassium voltage-gated channel, Shal-related family, member 2 (Kcnd2), mRNA [NM_019697]"	16508	-5.50689
Kcng2	"PREDICTED: Mus musculus similar to Potassium voltage-gated channel subfamily G member 2 (Voltage-gated potassium channel subunit Kv6.2) (Cardiac potassium channel subunit) (LOC240444), mRNA [XM_140499]"	240444	5.1552
Kcnh8	"Mus musculus potassium voltage-gated channel, subfamily H (eag-related), member 8 (Kcnh8), mRNA [NM_001031811]"	211468	-5.09651
Kcnj3	"Mus musculus potassium inwardly-rectifying channel, subfamily J, member 3 (Kcnj3), mRNA [NM_008426]"	16519	-4.25017
Kcnk2	"Mus musculus potassium channel, subfamily K, member 2 (Kcnk2), mRNA [NM_010607]"	16526	-5.25534
Kcnk7	"Mus musculus potassium channel, subfamily K, member 7 (Kcnk7), transcript variant 2, mRNA [NM_001004138]"	16530	20.9424
Kcnq2	"Mus musculus potassium voltage-gated channel, subfamily Q, member 2 (Kcnq2), transcript variant 6, mRNA"	16536	-4.06453
Kcnv1	"Mus musculus potassium channel, subfamily V, member 1 (Kcnv1), mRNA [NM_026200]"	67498	-4.61703
Kdsr	"Mus musculus 3-ketodihydrosphingosine reductase (Kdsr), mRNA"	70750	-6.79404
Kdsr	"Mus musculus 3-ketodihydrosphingosine reductase (Kdsr), mRNA"	70750	-3.75783
Khdrbs1	"Mus musculus KH domain containing, RNA binding, signal transduction associated 1 (Khdrbs1), mRNA [NM_011317]"	20218	9.08725
Kif13b	"PREDICTED: Mus musculus kinesin family member 13B, transcript variant 4 (Kif13b), mRNA [XM_902031]"	16554	-5.44425
Kif17 ; Sh2d5	"Mus musculus kinesin family member 17 (Kif17), mRNA [NM_010623]"	16559 ; 230863	-4.25632
Kif23	"Mus musculus kinesin family member 23 (Kif23), mRNA [NM_024245]"	71819	-5.56835
Kif26b	"Mus musculus kinesin family member 26B (Kif26b), mRNA [NM_177757]"	269152	-5.67981
Kif3a	"Mus musculus kinesin family member 3A (Kif3a), mRNA [NM_008443]"	16568	-2.73077
Kif6	"Mus musculus kinesin family member 6 (Kif6), mRNA"	319991	-5.76384
Kifc1	"Mus musculus kinesin family member C1 (Kifc1), mRNA [NM_053173]"	16580	-4.77962
Kir3dl1	"Mus musculus killer cell immunoglobulin-like receptor, three domains, long cytoplasmic tail, 1 (Kir3dl1), mRNA [NM_177749]"	245616	-4.84556
Kirrel	"Mus musculus kin of IRRE like 1 (Drosophila) (Kirrel1), mRNA [NM_130867]"	170643	-3.16027
Klf1	"Mus musculus Kruppel-like factor 1 (erythroid) (Klf1), mRNA [NM_010635]"	16596	-4.3774
Klf11	"Mus musculus Kruppel-like factor 11 (Klf11), mRNA [NM_178357]"	194655	-4.3679
Klhdc1	"Mus musculus kelch domain containing 1 (Klhdc1), mRNA [NM_178253]"	271005	-4.29449
Klhdc10	"Mus musculus RIKEN cDNA 2410127E18 gene (2410127E18Rik), mRNA [NM_029742]"	76788	-4.21927
Klhdc7a	"Mus musculus kelch domain containing 7A (Klhdc7a), mRNA [NM_173427]"	242721	-2.7995
Klhl15	"Mus musculus kelch-like 15 (Drosophila) (Klhl15), transcript variant 4, mRNA [NM_153165]"	236904	-5.54194
Klhl35	"PREDICTED: Mus musculus RIKEN cDNA 2810406K13 gene, transcript variant 1 (2810406K13Rik), mRNA"	72184	-4.28149
Klhl6	"Mus musculus kelch-like 6 (Drosophila) (Klhl6), mRNA [NM_183390]"	239743	-5.39171
Klk1b5	"Mus musculus kallikrein 1-related peptidase b5 (Klk1b5), mRNA"	16622	-4.30498
Klk7	"Mus musculus kallikrein related-peptidase 7 (chymotryptic, stratum corneum) (Klk7), mRNA [NM_011872]"	23993	-6.50424
Klra17	"Mus musculus killer cell lectin-like receptor, subfamily A, member 17 (Klra17), mRNA [NM_133203]"	170733	-4.90968
Klra3	"Mus musculus killer cell lectin-like receptor, subfamily A, member 3 (Klra3), mRNA [NM_010648]"	16634	-6.55721
Klre1	"Mus musculus killer cell lectin-like receptor family E member 1 (Klre1), mRNA [NM_153590]"	243655	-3.99843
Kncn	"Mus musculus kinocilin (Kncn), mRNA"	654462	-5.70958
Kpna1	"Mus musculus karyopherin (importin) alpha 1 (Kpna1), mRNA [NM_008465]"	16646	-4.87557
Kras	"Mus musculus v-Ki-ras2 Kirsten rat sarcoma viral oncogene homolog (Kras), mRNA [NM_021284]"	16653	-4.83338
Krt17	"Mus musculus keratin 17 (Krt17), mRNA [NM_010663]"	16667	5.12958
Krt2	"Mus musculus keratin 2 (Krt2), mRNA [NM_010668]"	16681	-17.7325
Krtap14	"Mus musculus keratin associated protein 14 (Krtap14), mRNA [NM_013707]"	23927	-5.51567
Krtap20-2	"Mus musculus keratin associated protein 20-2 (Krtap20-2), mRNA"	622935	-5.52194
Krtap3-1	"PREDICTED: Mus musculus keratin associated protein 3-1 (Krtap3-1), mRNA [XM_894811]"	69473	-4.08422
Krtap5-4	"Mus musculus keratin associated protein 5-4 (Krtap5-4), mRNA [NM_015809]"	50775	-6.79402
Krtap9-1	"Mus musculus keratin associated protein 9-1 (Krtap9-1), mRNA [NM_015741]"	16705	-2.95008
Krtap9-5	"Mus musculus keratin associated protein 9-5 (Krtap9-5), mRNA"	435286	-3.94295
Ksr2	"Mus musculus kinase suppressor of ras 2 (Ksr2), transcript variant 2, mRNA"	333050	-5.43477
Lalba	"Mus musculus lactalbumin, alpha (Lalba), mRNA [NM_010679]"	16770	7.33993
Larp1	"Mus musculus La ribonucleoprotein domain family, member 1 (Larp1), mRNA"	73158	-5.67331
Larp4 ; 2310068J16Rik	"Mus musculus RIKEN cDNA D330037H05 gene (D330037H05Rik), transcript variant 2, mRNA [NM_001080948]"	207214 ; 70281	5.69814
Layn	"Mus musculus layilin (Layn), mRNA"	244864	-3.4845
Lcn9	"Mus musculus lipocalin 9 (Lcn9), mRNA [NM_029959]"	77704	-3.38853
Lcp1	"Mus musculus lymphocyte cytosolic protein 1 (Lcp1), mRNA [NM_008879]"	18826	-5.61478
Lemd3	"Mus musculus LEM domain containing 3 (Lemd3), mRNA [NM_001081193]"	380664	-4.27596
Leprotl1	"Mus musculus leptin receptor overlapping transcript-like 1 (Leprotl1), mRNA [NM_026609]"	68192	8.71008
Lgr4	"Mus musculus leucine-rich repeat-containing G protein-coupled receptor 4 (Lgr4), mRNA [NM_172671]"	107515	-4.76035
Lgr6	"Mus musculus leucine-rich repeat-containing G protein-coupled receptor 6 (Lgr6), mRNA [NM_001033409]"	329252	2.89911
Lhx8	"Mus musculus LIM homeobox protein 8 (Lhx8), mRNA [NM_010713]"	16875	-4.50861
Lin28b	"Mus musculus lin-28 homolog B (C. elegans) (Lin28b), mRNA [NM_001031772]"	380669	-4.40091
Lmnb2	"Mus musculus lamin B2 (Lmnb2), mRNA [NM_010722]"	16907	4.72908
Lmo7	"PREDICTED: Mus musculus LIM domain only 7, transcript variant 7 (Lmo7), mRNA [XM_895728]"	380928	-6.1673
Lmod1	"Mus musculus leiomodin 1 (smooth muscle) (Lmod1), mRNA [NM_053106]"	93689	-9.46952
Lonp2	"Mus musculus lon peptidase 2, peroxisomal (Lonp2), mRNA [NM_025827]"	66887	-5.7942
Lrba	"Mus musculus LPS-responsive beige-like anchor (Lrba), transcript variant 3, mRNA [NM_001077687]"	80877	-4.58157
Lrch3	"Mus musculus leucine-rich repeats and calponin homology (CH) domain containing 3 (Lrch3), mRNA [NM_001081255]"	70144	-5.78992
Lrfn3	"Mus musculus leucine rich repeat and fibronectin type III domain containing 3 (Lrfn3), mRNA [NM_175478]"	233067	6.85199
Lrp2bp	"Mus musculus Lrp2 binding protein (Lrp2bp), mRNA [NM_026278]"	67620	-3.93624
Lrpap1	"Mus musculus low density lipoprotein receptor-related protein associated protein 1 (Lrpap1), mRNA [NM_013587]"	16976	8.75213
Lrrc47	"Mus musculus leucine rich repeat containing 47 (Lrrc47), mRNA [NM_201226]"	72946	-4.50697
Lrrc50	"Mus musculus leucine rich repeat containing 50 (Lrrc50), mRNA [NM_026648]"	68270	-5.67643
Lrrc58	"Mus musculus leucine rich repeat containing 58 (Lrrc58), mRNA [NM_177093]"	320184	-5.78509
Lrrc63	"PREDICTED: Mus musculus RIKEN cDNA 4921509B22 gene, transcript variant 2 (4921509B22Rik), mRNA"	70859	6.22709
Lrrc9	"Mus musculus leucine rich repeat containing 9 (Lrrc9), mRNA [NM_030070]"	78257	-4.50787
Lrrfip2	"Mus musculus leucine rich repeat (in FLII) interacting protein 2 (Lrrfip2), mRNA [NM_027742]"	71268	-4.13098
Lrrn3	"Mus musculus leucine rich repeat protein 3, neuronal (Lrrn3), mRNA [NM_010733]"	16981	7.6972
Lrrn4	"Mus musculus RIKEN cDNA B430119L13 gene (B430119L13Rik), mRNA [NM_177303]"	320974	-5.84803
Lsmd1	"Mus musculus LSM domain containing 1 (Lsmd1), mRNA [NM_030083]"	78304	-4.71758
Lst1	"Mus musculus leukocyte specific transcript 1 (Lst1), mRNA"	16988	-5.68528
Ltbp1	"Mus musculus latent transforming growth factor beta binding protein 1 (Ltbp1), transcript variant 1, mRNA [NM_019919]"	268977	-5.21424
Ly6e	"Mus musculus lymphocyte antigen 6 complex, locus E (Ly6e), mRNA [NM_008529]"	17069	-4.78586
Lypla1	"Mus musculus lysophospholipase 1 (Lypla1), mRNA [NM_008866]"	18777	-6.09505
Mab21l2	"Mus musculus mab-21-like 2 (C. elegans) (Mab21l2), mRNA [NM_011839]"	23937	-4.97772
Magea9	"Mus musculus melanoma antigen, family A, 9 (Magea9), mRNA [NM_181855]"	195772	-3.80435
Mal2	"Mus musculus mal, T-cell differentiation protein 2 (Mal2), mRNA [NM_178920]"	105853	-4.07447
Map2k3	"Mus musculus mitogen activated protein kinase kinase 3 (Map2k3), mRNA [NM_008928]"	26397	-5.11828
Map3k5	"Mus musculus mitogen activated protein kinase kinase kinase 5 (Map3k5), mRNA [NM_008580]"	26408	-5.27902
Map4k5	"Mus musculus mitogen-activated protein kinase kinase kinase kinase 5 (Map4k5), transcript variant 2, mRNA [NM_024275]"	399510	-4.86175
Mapk1ip1l	"Mus musculus RIKEN cDNA C130032J12 gene (C130032J12Rik), mRNA [NM_178684]"	218975	-3.58617
Mapk8ip3	"Mus musculus mitogen-activated protein kinase 8 interacting protein 3 (Mapk8ip3), transcript variant 3, mRNA"	30957	-5.30884
Mapt	"Mus musculus microtubule-associated protein tau (Mapt), transcript variant 1, mRNA [NM_001038609]"	17762	-7.07242
Mas1	"Mus musculus MAS1 oncogene (Mas1), mRNA [NM_008552]"	17171	-4.80654
Mast4	PREDICTED: Mus musculus microtubule associated serine [XM_283179]	328329	-3.61301
Mbd1	"Mus musculus methyl-CpG binding domain protein 1 (Mbd1), mRNA [NM_013594]"	17190	-4.39488
Mbnl1	"Mus musculus muscleblind-like 1 (Drosophila) (Mbnl1), mRNA [NM_020007]"	56758	-5.38537
Mbtps1	"Mus musculus membrane-bound transcription factor peptidase, site 1 (Mbtps1), mRNA [NM_019709]"	56453	-6.06102
Mcam	"Mus musculus melanoma cell adhesion molecule (Mcam), mRNA [NM_023061]"	84004	18.9495
Mdfi	"Mus musculus MyoD family inhibitor (Mdfi), mRNA [NM_010783]"	17240	-5.71416
Me1	"Mus musculus malic enzyme 1, NADP(+)-dependent, cytosolic (Me1), mRNA"	17436	-4.7031
Me3 ; A230065N10Rik	"Mus musculus malic enzyme 3, NADP(+)-dependent, mitochondrial (Me3), mRNA [NM_181407]"	109264 ; 791393	-9.1493
Mea1	"Mus musculus male enhanced antigen 1 (Mea1), mRNA [NM_010787]"	17256	-2.59612
Med12l	"Mus musculus mediator of RNA polymerase II transcription, subunit 12 homolog (yeast)-like (Med12l), mRNA"	329650	-4.12732
Med7	"Mus musculus cofactor required for Sp1 transcriptional activation, subunit 9 (Crsp9), mRNA [NM_025426]"	66213	-5.31168
Mef2a	"Mus musculus myocyte enhancer factor 2A (Mef2a), mRNA [NM_001033713]"	17258	-4.78453
Mepce	"Mus musculus bin3, bicoid-interacting 3, homolog (Drosophila) (Bcdin3), mRNA [NM_144913]"	231803	-5.80975
Mfn2	"Mus musculus mitofusin 2 (Mfn2), mRNA [NM_133201]"	170731	-4.40635
Mfsd6	"Mus musculus RIKEN cDNA 2210010L05 gene (2210010L05Rik), transcript variant 1, mRNA [NM_133829]"	98682	-2.64149
Mfsd9	"Mus musculus major facilitator superfamily domain containing 9 (Mfsd9), mRNA [NM_172499]"	211798	-6.75844
Mgp	"Mus musculus matrix Gla protein (Mgp), mRNA [NM_008597]"	17313	-5.16585
Mgrn1	"Mus musculus mahogunin, ring finger 1 (Mgrn1), mRNA [NM_029657]"	17237	-5.07108
Mia1 ; Rab4b	"Mus musculus melanoma inhibitory activity 1 (Mia1), mRNA [NM_019394]"	12587 ; 19342	-4.09356
Mia3	"Mus musculus melanoma inhibitory activity 3 (Mia3), mRNA [NM_177389]"	338366	-5.44166
Mknk2	"Mus musculus MAP kinase-interacting serine/threonine kinase 2 (Mknk2), mRNA [NM_021462]"	17347	-3.89874
Mmd	"Mus musculus monocyte to macrophage differentiation-associated (Mmd), mRNA [NM_026178]"	67468	-4.69037
Mn1	"Mus musculus meningioma 1 (Mn1), mRNA"	433938	-4.33322
Mocos	"Mus musculus molybdenum cofactor sulfurase (Mocos), mRNA [NM_026779]"	68591	-5.47829
Morc2b	"Mus musculus microrchidia 2B (Morc2b), mRNA [NM_177719]"	240069	-3.85628
Mosc1	"Mus musculus MOCO sulphurase C-terminal domain containing 1 (Mosc1), mRNA [NM_001081361]"	66112	-3.7764
Mras	"Mus musculus muscle and microspikes RAS (Mras), mRNA [NM_008624]"	17532	-6.14297
Mrgpra2	"Mus musculus MAS-related GPR, member A2 (Mrgpra2), mRNA [NM_153101]"	235712	-4.92473
Mrgpra3	"Mus musculus MAS-related GPR, member A3 (Mrgpra3), mRNA [NM_153067]"	233222	-4.86151
Mrpl50	"Mus musculus mitochondrial ribosomal protein L50 (Mrpl50), mRNA [NM_178603]"	28028	-4.3645
Mrps31	"Mus musculus mitochondrial ribosomal protein S31 (Mrps31), mRNA [NM_020560]"	57312	-4.0507
Mrps5	"Mus musculus mitochondrial ribosomal protein S5 (Mrps5), mRNA [NM_029963]"	77721	-7.22236
Ms4a3	"Mus musculus membrane-spanning 4-domains, subfamily A, member 3 (Ms4a3), mRNA [NM_133246]"	170813	-7.10842
Ms4a4d	"Mus musculus membrane-spanning 4-domains, subfamily A, member 4D (Ms4a4d), mRNA [NM_025658]"	66607	-4.52484
Msh3	"Mus musculus mutS homolog 3 (E. coli) (Msh3), mRNA [NM_010829]"	17686	-5.4024
Msi2	"Mus musculus Musashi homolog 2 (Drosophila) (Msi2), mRNA [NM_054043]"	76626	-5.15084
Msl1	"Mus musculus RIKEN cDNA 4121402D02 gene (4121402D02Rik), mRNA [NM_028722]"	74026	-5.18731
Msn	"Mus musculus moesin (Msn), mRNA [NM_010833]"	17698	-3.39258
Mt3	"Mus musculus metallothionein 3 (Mt3), mRNA [NM_013603]"	17751	8.62775
Mtap1a	"Mus musculus microtubule-associated protein 1 A (Mtap1a), mRNA [NM_032393]"	17754	-4.97027
Mtap7 ; 1700026H06Rik	"Mus musculus microtubule-associated protein 7 (Mtap7), mRNA"	17761 ; 70376	-5.21788
Mtbp	"Mus musculus Mdm2, transformed 3T3 cell double minute p53 binding protein (Mtbp), mRNA [NM_134092]"	105837	-4.38249
Mterfd2	"Mus musculus MTERF domain containing 2 (Mterfd2), mRNA [NM_178051]"	69821	-6.12035
Mtfr1	"Mus musculus mitochondrial fission regulator 1 (Mtfr1), mRNA [NM_026182]"	67472	-5.60695
Mtmr15	"PREDICTED: Mus musculus myotubularin related protein 15, transcript variant 1 (Mtmr15), mRNA"	330554	-4.60001
Mtnr1a	"Mus musculus melatonin receptor 1A (Mtnr1a), mRNA [NM_008639]"	17773	-5.45345
Mtss1	"Mus musculus metastasis suppressor 1 (Mtss1), mRNA [NM_144800]"	211401	-4.96824
Mtus1	"Mus musculus mitochondrial tumor suppressor 1 (Mtus1), transcript variant 1, mRNA [NM_001005863]"	102103	-4.46432
Mup-ps21	"PREDICTED: Mus musculus similar to Predicted gene, OTTMUSG00000007485 (LOC546832), mRNA"	546832	-8.50284
Mxra7	"Mus musculus matrix-remodelling associated 7 (Mxra7), mRNA [NM_026280]"	67622	-3.67535
Myb	"Mus musculus myeloblastosis oncogene (Myb), mRNA [NM_010848]"	17863	7.90544
Myc	"Mus musculus myelocytomatosis oncogene (Myc), mRNA [NM_010849]"	17869	-3.82656
Mycbp2	"Mus musculus pam, highwire, rpm 1 (Phr1), mRNA [NM_207215]"	105689	-5.46422
Myct1	"Mus musculus myc target 1 (Myct1), mRNA [NM_026793]"	68632	-4.53763
Myl3	"Mus musculus myosin, light polypeptide 3 (Myl3), mRNA [NM_010859]"	17897	10.0275
Myo16	"Mus musculus myosin XVI (Myo16), mRNA [NM_001081397]"	244281	-4.05739
Myo5b	"Mus musculus myosin Vb (Myo5b), mRNA [NM_201600]"	17919	-3.22752
N6amt1	"Mus musculus N-6 adenine-specific DNA methyltransferase 1 (putative) (N6amt1), mRNA [NM_026366]"	67768	6.14027
Naaladl1	"Mus musculus N-acetylated alpha-linked acidic dipeptidase-like 1 (Naaladl1), mRNA"	381204	-5.18473
Nab1	"Mus musculus Ngfi-A binding protein 1 (Nab1), mRNA [NM_008667]"	17936	-4.87741
Nab2	"Mus musculus Ngfi-A binding protein 2 (Nab2), mRNA [NM_008668]"	17937	-5.7842
Nacc1	"Mus musculus BTB (POZ) domain containing 14B (Btbd14b), mRNA [NM_025788]"	66830	-4.82366
Naga	"Mus musculus N-acetyl galactosaminidase, alpha (Naga), mRNA [NM_008669]"	17939	-4.1898
Naip1	"Mus musculus NLR family, apoptosis inhibitory protein 1 (Naip1), mRNA [NM_008670]"	17940	-4.72804
Nampt	"Mus musculus pre-B-cell colony-enhancing factor 1 (Pbef1), mRNA [NM_021524]"	59027	-5.33504
Narg1l	"Mus musculus NMDA receptor regulated 1-like (Narg1l), mRNA [NM_025832]"	66897	-4.84837
Nav1	"Mus musculus neuron navigator 1 (Nav1), mRNA [NM_173437]"	215690	5.17204
Nbr1	"Mus musculus neighbor of Brca1 gene 1 (Nbr1), mRNA [NM_008676]"	17966	-5.52955
Ncam1	"Mus musculus neural cell adhesion molecule 1 (Ncam1), transcript variant 2, mRNA [NM_010875]"	17967	6.80132
Ncapg	Mus musculus mRNA for hypothetical protein expressed in thymocytes (clone MFT.M05.13 [AJ237585]	54392	-3.52931
Nckap1	"Mus musculus NCK-associated protein 1 (Nckap1), mRNA [NM_016965]"	50884	-2.75315
Ndel1	"Mus musculus nuclear distribution gene E-like homolog 1 (A. nidulans) (Ndel1), mRNA [NM_023668]"	83431	-5.5772
Ndel1	"Mus musculus nuclear distribution gene E-like homolog 1 (A. nidulans) (Ndel1), mRNA [NM_023668]"	83431	-4.88928
Ndor1	"Mus musculus NADPH dependent diflavin oxidoreductase 1 (Ndor1), mRNA [NM_001082476]"	78797	-5.0031
Ndufa11	"Mus musculus NADH dehydrogenase (ubiquinone) 1 alpha subcomplex 11 (Ndufa11), nuclear gene encoding mitochondrial protein, mRNA"	69875	-4.84038
Ndufb11	"Mus musculus NADH dehydrogenase (ubiquinone) 1 beta subcomplex, 11 (Ndufb11), mRNA"	104130	-5.84253
Nedd9	"Mus musculus neural precursor cell expressed, developmentally down-regulated gene 9 (Nedd9), mRNA [NM_017464]"	18003	3.24337
Neto2	"Mus musculus neuropilin (NRP) and tolloid (TLL)-like 2 (Neto2), mRNA [NM_001081324]"	74513	-4.16783
Neurod1	"Mus musculus neurogenic differentiation 1 (Neurod1), mRNA [NM_010894]"	18012	-4.59226
Nexn	"Mus musculus nexilin (Nexn), mRNA [NM_199465]"	68810	-3.81649
Nfat5 ; C430050I21Rik	"Mus musculus nuclear factor of activated T-cells 5 (Nfat5), transcript variant b, mRNA [NM_018823]"	54446 ; 77602	-5.20589
Nfic	"Mus musculus nuclear factor I/C (Nfic), transcript variant 1, mRNA [NM_008688]"	18029	-3.11355
Nfkbiz	"Mus musculus nuclear factor of kappa light polypeptide gene enhancer in B-cells inhibitor, zeta (Nfkbiz), mRNA [NM_030612]"	80859	-4.68352
Nfrkb	"Mus musculus nuclear factor related to kappa B binding protein (Nfrkb), mRNA [NM_172766]"	235134	-4.43708
Nfx1	"Mus musculus nuclear transcription factor, X-box binding 1 (Nfx1), mRNA [NM_023739]"	74164	-4.54458
Nhlrc2	"Mus musculus NHL repeat containing 2 (Nhlrc2), mRNA [NM_025811]"	66866	-5.14249
Nhs	"Mus musculus Nance-Horan syndrome (human) (Nhs), mRNA"	195727	-3.52147
Nin	"Mus musculus ninein (Nin), transcript variant 1, mRNA [NM_001081453]"	18080	-4.13803
Nkx3-1	"Mus musculus NK-3 transcription factor, locus 1 (Drosophila) (Nkx3-1), mRNA [NM_010921]"	18095	-6.01529
Nmd3	"Mus musculus NMD3 homolog (S. cerevisiae) (Nmd3), mRNA [NM_133787]"	97112	-3.84146
Nmnat1	"Mus musculus nicotinamide nucleotide adenylyltransferase 1 (Nmnat1), mRNA"	66454	-5.0655
Nms	"Mus musculus neuromedin S (Nms), mRNA"	433292	-5.81947
Nnt	"Mus musculus nicotinamide nucleotide transhydrogenase (Nnt), mRNA [NM_008710]"	18115	-5.20883
Nol6	"Mus musculus nucleolar protein family 6 (RNA-associated) (Nol6), mRNA [NM_139236]"	230082	-4.4366
Nol7	"Mus musculus nucleolar protein 7 (Nol7), mRNA [NM_023554]"	70078	-8.12903
Nop14	"Mus musculus nucleolar protein 14 (Nol14), mRNA [NM_029278]"	75416	-6.47606
Npat	"Mus musculus nuclear protein in the AT region (Npat), mRNA [NM_001081152]"	244879	-3.71825
Nptn	"Mus musculus neuroplastin (Nptn), mRNA [NM_009145]"	20320	5.59977
Nr1h5	"Mus musculus nuclear receptor subfamily 1, group H, member 5 (Nr1h5), transcript variant 2, mRNA [NM_201619]"	381463	-3.36428
Nr2c2 ; 9430019H13Rik	"Mus musculus nuclear receptor subfamily 2, group C, member 2 (Nr2c2), mRNA [NM_011630]"	22026 ; 77250	-4.30046
Nr2f1	"Mus musculus nuclear receptor subfamily 2, group F, member 1 (Nr2f1), mRNA [NM_010151]"	13865	-4.76612
Nr3c1	"Mus musculus nuclear receptor subfamily 3, group C, member 1 (Nr3c1), mRNA [NM_008173]"	14815	-8.30189
Nsd1	"Mus musculus nuclear receptor-binding SET-domain protein 1 (Nsd1), mRNA [NM_008739]"	18193	-5.31444
Nsf	"Mus musculus N-ethylmaleimide sensitive fusion protein (Nsf), mRNA [NM_008740]"	18195	-8.70221
Nsun6	"Mus musculus NOL1/NOP2/Sun domain family 6 (Nsun6), mRNA [NM_028950]"	74455	-25.5035
Nt5c3	"Mus musculus 5'-nucleotidase, cytosolic III (Nt5c3), mRNA [NM_026004]"	107569	-5.07736
Nt5c3l	"Mus musculus 5'-nucleotidase, cytosolic III-like (Nt5c3l), mRNA [NM_026561]"	68106	-4.67511
Ntan1	"Mus musculus N-terminal Asn amidase (Ntan1), mRNA [NM_010946]"	18203	6.11818
Ntn5	"Mus musculus gene model 484, (NCBI) (Gm484), mRNA [NM_001033356]"	243967	5.52358
Nubpl	"Mus musculus nucleotide binding protein-like (Nubpl), mRNA"	76826	-3.12798
Nucks1	"Mus musculus nuclear casein kinase and cyclin-dependent kinase substrate 1 (Nucks1), mRNA [NM_175294]"	98415	-5.47045
Nup205	"Mus musculus 18 days pregnant adult female placenta and extra embryonic tissue cDNA, RIKEN full-length enriched library, clone:3830404O05 product:hypothetical protein, full insert sequence. [AK014419]"	70699	-5.21254
Nup50	"Mus musculus nucleoporin 50 (Nup50), mRNA [NM_016714]"	18141	-4.5503
Nutf2-ps1	"Mus musculus nuclear transport factor 2 (Nutf2), mRNA [NM_026532]"	18228 ; 68051	-4.61721
Nvl	"Mus musculus nuclear VCP-like (Nvl), mRNA [NM_026171]"	67459	-4.21244
Oas1d	"Mus musculus 2'-5' oligoadenylate synthetase 1D (Oas1d), mRNA [NM_133893]"	100535	-6.1065
Obfc2a	"Mus musculus oligonucleotide/oligosaccharide-binding fold containing 2A (Obfc2a), mRNA [NM_028696]"	109019	-5.00253
Odf1	"Mus musculus outer dense fiber of sperm tails 1 (Odf1), mRNA [NM_008757]"	18285	-4.41517
Odf3l2	"Mus musculus outer dense fiber of sperm tails 3-like 2 (Odf3l2), mRNA"	382384	-3.26318
Odf4	"Mus musculus outer dense fiber of sperm tails 4 (Odf4), mRNA [NM_145746]"	252868	3.67009
Odz4	"Mus musculus odd Oz/ten-m homolog 4 (Drosophila) (Odz4), mRNA [NM_011858]"	23966	-3.06277
Ofcc1	"PREDICTED: Mus musculus orofacial cleft 1 candidate 1 (Ofcc1), mRNA"	218165	-6.62007
Olfm4	"Mus musculus olfactomedin 4 (Olfm4), mRNA [NM_001030294]"	380924	-4.98884
Olfr1032	"Mus musculus olfactory receptor 1032 (Olfr1032), mRNA [NM_146579]"	258572	-5.02623
Olfr1040	"Mus musculus olfactory receptor 1040 (Olfr1040), mRNA"	404323	-5.36552
Olfr1042	"Mus musculus olfactory receptor 1042 (Olfr1042), mRNA"	257941	-4.39086
Olfr1047	"Mus musculus olfactory receptor 1047 (Olfr1047), mRNA [NM_147012]"	259014	-6.04803
Olfr1123	"Mus musculus olfactory receptor 1123 (Olfr1123), mRNA [NM_146350]"	258347	-3.99314
Olfr1161	"Mus musculus olfactory receptor 1161 (Olfr1161), mRNA [NM_146848]"	258845	-7.57246
Olfr1164	"Mus musculus olfactory receptor 1164 (Olfr1164), mRNA [NM_146641]"	258634	-5.96075
Olfr1225	"Mus musculus olfactory receptor 1225 (Olfr1225), mRNA [NM_146891]"	258893	-5.4741
Olfr1234	"Mus musculus olfactory receptor 1234 (Olfr1234), mRNA [NM_146973]"	258975	-5.57706
Olfr1241	"Mus musculus olfactory receptor 1241 (Olfr1241), mRNA [NM_146455]"	258447	-4.05176
Olfr1273	"Mus musculus olfactory receptor 1273 (Olfr1273), mRNA [NM_146975]"	258977	-2.60463
Olfr1346	"Mus musculus olfactory receptor 1346 (Olfr1346), mRNA [NM_146916]"	258918	-4.58913
Olfr1348	"Mus musculus olfactory receptor 1348 (Olfr1348), mRNA [NM_146913]"	258915	-3.5178
Olfr1385	"Mus musculus olfactory receptor 1385 (Olfr1385), mRNA"	258027	-8.86361
Olfr1396	"Mus musculus olfactory receptor 1396 (Olfr1396), mRNA [NM_146337]"	258334	-5.73387
Olfr1511	"Mus musculus olfactory receptor 1511 (Olfr1511), mRNA [NM_146271]"	258268	-4.31452
Olfr193	"Mus musculus olfactory receptor 193 (Olfr193), mRNA [NM_001011791]"	257972	-4.36816
Olfr203	"Mus musculus olfactory receptor 203 (Olfr203), mRNA [NM_146486]"	258479	-4.13484
Olfr234	"Mus musculus olfactory receptor 234 (Olfr234), mRNA [NM_001001807]"	258502	7.75861
Olfr266	"Mus musculus olfactory receptor 266 (Olfr266), mRNA [NM_146489]"	258482	-4.7891
Olfr286	"Mus musculus olfactory receptor 286 (Olfr286), mRNA"	629524	-4.87199
Olfr3	"Mus musculus olfactory receptor 3 (Olfr3), mRNA"	18328	-4.38536
Olfr307	"Mus musculus olfactory receptor 307 (Olfr307), mRNA [NM_146617]"	258610	-5.17634
Olfr325	"Mus musculus olfactory receptor 325 (Olfr325), mRNA"	258261	-4.75168
Olfr328	"Mus musculus olfactory receptor 328 (Olfr328), mRNA"	258495	-4.36994
Olfr351	"Mus musculus olfactory receptor 351 (Olfr351), mRNA [NM_146942]"	258944	-4.36181
Olfr358	"Mus musculus olfactory receptor 358 (Olfr358), mRNA"	227789	-4.57522
Olfr437	"Mus musculus olfactory receptor 437 (Olfr437), mRNA [NM_146296]"	258293	-4.44558
Olfr452	"Mus musculus olfactory receptor 452 (Olfr452), mRNA"	258207	-4.8474
Olfr461	"Mus musculus olfactory receptor 461 (Olfr461), mRNA [NM_146382]"	258380	4.20424
Olfr521	"Mus musculus olfactory receptor 521 (Olfr521), mRNA [NM_146356]"	258353	6.09699
Olfr552	"Mus musculus olfactory receptor 552 (Olfr552), mRNA [NM_147102]"	259106	-4.45296
Olfr556	"Mus musculus olfactory receptor 556 (Olfr556), mRNA [NM_146754]"	258749	-5.17903
Olfr601	"Mus musculus olfactory receptor 601 (Olfr601), mRNA [NM_146314]"	258311	-5.07928
Olfr624	"Mus musculus olfactory receptor 624 (Olfr624), mRNA [NM_001011865]"	258189	-3.56215
Olfr667	"Mus musculus olfactory receptor 667 (Olfr667), mRNA [NM_147060]"	259062	-6.17194
Olfr716	"Mus musculus olfactory receptor 716 (Olfr716), mRNA [NM_146604]"	258597	-7.00578
Olfr731	"Mus musculus olfactory receptor 731 (Olfr731), mRNA [NM_146363]"	258360	4.53669
Olfr740	"Mus musculus olfactory receptor 740 (Olfr740), mRNA [NM_146667]"	258661	-8.6362
Olfr761	"Mus musculus olfactory receptor 761 (Olfr761), mRNA [NM_001011829]"	258094	-6.7741
Olfr828	"Mus musculus olfactory receptor 828 (Olfr828), mRNA [NM_146605]"	258598	-3.99606
Olfr830	"Mus musculus olfactory receptor 830 (Olfr830), mRNA [NM_146566]"	258559	-4.46149
Olfr860	"Mus musculus olfactory receptor 860 (Olfr860), mRNA [NM_146528]"	258521	-4.80291
Olfr873	"Mus musculus olfactory receptor 873 (Olfr873), mRNA"	258554	10.591
Olfr898	"Mus musculus olfactory receptor 898 (Olfr898), mRNA [NM_146871]"	258871	-4.96608
Olfr916	"Mus musculus olfactory receptor 916 (Olfr916), mRNA [NM_146784]"	258780	-4.92416
Olfr930	"Mus musculus olfactory receptor 930 (Olfr930), mRNA [NM_146272]"	258269	-2.87948
Olfr960	"Mus musculus olfactory receptor 960 (Olfr960), mRNA [NM_146279]"	258276	-3.26142
Olfr965	"Mus musculus olfactory receptor 965 (Olfr965), mRNA"	258165	-6.28179
Olfr971	"Mus musculus olfactory receptor 971 (Olfr971), mRNA [NM_146614]"	258607	-5.49578
Olfr984	"Mus musculus olfactory receptor 984 (Olfr984), mRNA [NM_146608]"	258601	-5.53847
Olfr99	"Mus musculus olfactory receptor 99 (Olfr99), mRNA [NM_146515]"	258508	-4.95606
Olfr993	"Mus musculus olfactory receptor 993 (Olfr993), mRNA [NM_146435]"	258427	-5.06451
Onecut3	"Mus musculus one cut domain, family member 3 (Onecut3), mRNA [NM_139226]"	246086	-4.673
Opn4	"Mus musculus opsin 4 (melanopsin) (Opn4), transcript variant 2, mRNA"	30044	-5.35518
Opn5	"Mus musculus opsin 5 (Opn5), mRNA [NM_181753]"	353344	11.9774
Optc	"Mus musculus opticin (Optc), transcript variant 4, mRNA"	269120	-3.95739
Orai2	"Mus musculus transmembrane protein 142B (Tmem142b), mRNA [NM_178751]"	269717	-5.33916
Ormdl2	"Mus musculus ORM1-like 2 (S. cerevisiae) (Ormdl2), mRNA [NM_024180]"	66844	-8.04257
Osbpl3	"Mus musculus oxysterol binding protein-like 3 (Osbpl3), transcript variant 1, mRNA"	71720	-4.48827
Osgin1	"Mus musculus oxidative stress induced growth inhibitor 1 (Osgin1), mRNA [NM_027950]"	71839	-2.62743
Otc	"Mus musculus ornithine transcarbamylase (Otc), mRNA [NM_008769]"	18416	-4.72853
OTTMUSG00000023151 ; 9130019P16Rik	"PREDICTED: Mus musculus hypothetical protein LOC100045385 (LOC100045385), mRNA"	100042056 ; 378878	-5.06993
Oxsm	"Mus musculus 3-oxoacyl-ACP synthase, mitochondrial (Oxsm), mRNA [NM_027695]"	71147	-5.6037
P2ry4	"Mus musculus pyrimidinergic receptor P2Y, G-protein coupled, 4 (P2ry4), mRNA [NM_020621]"	57385	-5.38202
P4hb	"Mus musculus prolyl 4-hydroxylase, beta polypeptide (P4hb), mRNA [NM_011032]"	18453	-4.56375
Pa2g4	"Mus musculus proliferation-associated 2G4 (Pa2g4), mRNA [NM_011119]"	18813	-5.15324
Pacsin2	"Mus musculus protein kinase C and casein kinase substrate in neurons 2 (Pacsin2), mRNA [NM_011862]"	23970	-5.43451
Pacsin2	"Mus musculus protein kinase C and casein kinase substrate in neurons 2 (Pacsin2), mRNA [NM_011862]"	23970	-5.39534
Pafah1b1	"PREDICTED: Mus musculus similar to platelet-activating factor acetylhydrolase 45K chain - bovine (LOC100046589), mRNA"	18472	-5.4289
Pag1	"Mus musculus phosphoprotein associated with glycosphingolipid microdomains 1 (Pag1), mRNA [NM_053182]"	94212	-5.45145
Pank2	"Mus musculus pantothenate kinase 2 (Hallervorden-Spatz syndrome) (Pank2), mRNA [NM_153501]"	74450	-7.26225
Papola	"Mus musculus poly (A) polymerase alpha (Papola), mRNA [NM_011112]"	18789	-5.11268
Papolb	"Mus musculus poly (A) polymerase beta (testis specific) (Papolb), mRNA [NM_019943]"	56522	-11.8301
Paqr8	"Mus musculus progestin and adipoQ receptor family member VIII (Paqr8), mRNA [NM_028829]"	74229	-5.39416
Pard3b	"Mus musculus par-3 partitioning defective 3 homolog B (C. elegans) (Pard3b), mRNA [NM_001081050]"	72823	-3.28266
Patz1	"Mus musculus POZ (BTB) and AT hook containing zinc finger 1 (Patz1), mRNA [NM_019574]"	56218	-5.65408
Pax1	"Mus musculus paired box gene 1 (Pax1), mRNA [NM_008780]"	18503	-4.43097
Pbx1	"Mus musculus pre B-cell leukemia transcription factor 1 (Pbx1), transcript variant b, mRNA [NM_008783]"	18514	-5.60959
Pbx1	"Mus musculus pre B-cell leukemia transcription factor 1 (Pbx1), transcript variant a, mRNA [NM_183355]"	18514	-4.48973
Pcbd1	"Mus musculus pterin 4 alpha carbinolamine dehydratase/dimerization cofactor of hepatocyte nuclear factor 1 alpha (TCF1) 1 (Pcbd1), mRNA [NM_025273]"	13180	4.45038
Pcdh10	"Mus musculus protocadherin 10 (Pcdh10), transcript variant 2, mRNA"	18526	-6.55947
Pcdh10	"Mus musculus protocadherin 10 (Pcdh10), transcript variant 1, mRNA"	18526	-5.07622
Pcdhb21	"Mus musculus protocadherin beta 21 (Pcdhb21), mRNA [NM_053146]"	93892	-4.87539
Pcm1	"Mus musculus pericentriolar material 1 (Pcm1), mRNA [NM_023662]"	18536	-5.13201
Pcsk5	PREDICTED: Mus musculus proprotein convertase subtilisin [XM_129214]	18552	-3.3025
Pcsk9	"Mus musculus proprotein convertase subtilisin/kexin type 9 (Pcsk9), mRNA [NM_153565]"	100102	-4.98333
Pcyox1l	"Mus musculus prenylcysteine oxidase 1 like (Pcyox1l), mRNA [NM_172832]"	240334	-6.0892
Pde1a	"Mus musculus phosphodiesterase 1A, calmodulin-dependent (Pde1a), mRNA [NM_016744]"	18573	-6.08457
Pde1c	"Mus musculus phosphodiesterase 1C (Pde1c), transcript variant 4, mRNA"	18575	-2.60652
Pde4b	"Mus musculus phosphodiesterase 4B, cAMP specific (Pde4b), mRNA [NM_019840]"	18578	-4.76393
Pde4dip	"Mus musculus phosphodiesterase 4D interacting protein (myomegalin) (Pde4dip), transcript variant 1, mRNA [NM_001039376]"	83679	-2.6413
Pde6d	"Mus musculus phosphodiesterase 6D, cGMP-specific, rod, delta (Pde6d), mRNA [NM_008801]"	18582	-4.49832
Pdgfa ; 6330403L08Rik	"Mus musculus platelet derived growth factor, alpha (Pdgfa), mRNA [NM_008808]"	18590 ; 70744	-5.44696
Pdhb	"Mus musculus pyruvate dehydrogenase (lipoamide) beta (Pdhb), mRNA [NM_024221]"	68263	-5.29954
Pdhx	"Mus musculus pyruvate dehydrogenase complex, component X (Pdhx), mRNA [NM_175094]"	27402	-3.69259
Pdpk1	"Mus musculus 3-phosphoinositide dependent protein kinase-1 (Pdpk1), transcript variant 1, mRNA [NM_011062]"	18607	-5.24902
Pebp1	"Mus musculus phosphatidylethanolamine binding protein 1 (Pebp1), mRNA [NM_018858]"	23980	-4.53491
Peli2	"Mus musculus pellino 2 (Peli2), mRNA [NM_033602]"	93834	-4.18729
Peo1	"Mus musculus progressive external ophthalmoplegia 1 (human) (Peo1), mRNA [NM_153796]"	226153	-7.21072
Pex11b	"Mus musculus peroxisomal biogenesis factor 11b (Pex11b), mRNA [NM_011069]"	18632	-4.00761
Pex13	"Mus musculus peroxisomal biogenesis factor 13 (Pex13), mRNA [NM_023651]"	72129	-4.51384
Pex3	"Mus musculus peroxisomal biogenesis factor 3 (Pex3), mRNA [NM_019961]"	56535	-4.68487
Pfas	"Mus musculus phosphoribosylformylglycinamidine synthase (FGAR amidotransferase) (Pfas), mRNA"	237823	-5.00239
Pgs1	"Mus musculus phosphatidylglycerophosphate synthase 1 (Pgs1), mRNA [NM_133757]"	74451	-3.20697
Phactr2	"Mus musculus phosphatase and actin regulator 2 (Phactr2), mRNA [NM_001033257]"	215789	-3.97345
Phb	"Mus musculus prohibitin (Phb), mRNA [NM_008831]"	18673	-5.25296
Phc1	"Mus musculus polyhomeotic-like 1 (Drosophila) (Phc1), transcript variant 1, mRNA [NM_007905]"	13619	-4.76736
Phf15	"Mus musculus PHD finger protein 15 (Phf15), mRNA [NM_199299]"	76901	-15.5716
Phf19	"Mus musculus PHD finger protein 19 (Phf19), mRNA [NM_028716]"	74016	-5.83796
Phf20l1	"Mus musculus PHD finger protein 20-like 1 (Phf20l1), mRNA [NM_001081409]"	239510	3.77579
Phf6	"Mus musculus PHD finger protein 6 (Phf6), mRNA [NM_027642]"	70998	-5.77983
Pias2	"Mus musculus protein inhibitor of activated STAT 2 (Pias2), transcript variant 1, mRNA"	17344	-4.73976
Picalm	"Mus musculus phosphatidylinositol binding clathrin assembly protein (Picalm), mRNA [NM_146194]"	233489	-4.83919
Pigp	"Mus musculus phosphatidylinositol glycan anchor biosynthesis, class P (Pigp), mRNA [NM_019543]"	56176	-2.78156
Pigv ; 1700041L08Rik	"Mus musculus phosphatidylinositol glycan anchor biosynthesis, class V (Pigv), transcript variant 3, mRNA"	230801 ; 73315	-4.52711
Pigyl	"Mus musculus phosphatidylinositol glycan anchor biosynthesis, class Y-like (Pigyl), mRNA [NM_001082532]"	66268	27.6247
Pik3ca	"Mus musculus phosphatidylinositol 3-kinase, catalytic, alpha polypeptide (Pik3ca), mRNA"	18706	-4.4474
Pik3cd	"Mus musculus phosphatidylinositol 3-kinase catalytic delta polypeptide (Pik3cd), transcript variant 3, mRNA"	18707	-4.57687
Pilrb1	"Mus musculus paired immunoglobin-like type 2 receptor beta 1 (Pilrb1), mRNA [NM_133209]"	170741	-6.01065
Pim1	"Mus musculus proviral integration site 1 (Pim1), mRNA [NM_008842]"	18712	-3.55614
Pin1	"Mus musculus protein (peptidyl-prolyl cis/trans isomerase) NIMA-interacting 1 (Pin1), mRNA [NM_023371]"	23988	-7.73079
Pitpnc1	"Mus musculus phosphatidylinositol transfer protein, cytoplasmic 1 (Pitpnc1), mRNA [NM_145823]"	71795	-4.18314
Pitx1	"Mus musculus paired-like homeodomain transcription factor 1 (Pitx1), mRNA [NM_011097]"	18740	-5.3996
Pkig	"Mus musculus protein kinase inhibitor, gamma (Pkig), transcript variant 1, mRNA [NM_011106]"	18769	-3.45576
Pla2g2e	"Mus musculus phospholipase A2, group IIE (Pla2g2e), mRNA"	26970	-6.77273
Pla2g4f	"Mus musculus phospholipase A2, group IVF (Pla2g4f), mRNA [NM_001024145]"	271844	-5.98147
Plac8	"Mus musculus placenta-specific 8 (Plac8), mRNA [NM_139198]"	231507	-5.84594
Plekha8	"Mus musculus pleckstrin homology domain containing, family A (phosphoinositide binding specific) member 8 (Plekha8), mRNA"	231999	-4.76534
Plekhh1	"Mus musculus pleckstrin homology domain containing, family H (with MyTH4 domain) member 1 (Plekhh1), mRNA"	211945	-5.57835
Plod2 ; B430319G15Rik	"Mus musculus procollagen lysine, 2-oxoglutarate 5-dioxygenase 2 (Plod2), mRNA [NM_011961]"	26432 ; 78575	-4.76424
Plxnd1	"Mus musculus plexin D1 (Plxnd1), mRNA"	67784	-2.81459
Pmaip1	"Mus musculus phorbol-12-myristate-13-acetate-induced protein 1 (Pmaip1), mRNA [NM_021451]"	58801	-4.84977
Pmfbp1	"Mus musculus polyamine modulated factor 1 binding protein 1 (Pmfbp1), mRNA [NM_019938]"	56523	-4.17634
Pnpla6	"Mus musculus patatin-like phospholipase domain containing 6 (Pnpla6), mRNA [NM_015801]"	50767	-4.71745
Pnrc1	"Mus musculus proline-rich nuclear receptor coactivator 1 (Pnrc1), mRNA [NM_001033225]"	108767	-5.86159
Pofut2	"Mus musculus protein O-fucosyltransferase 2 (Pofut2), mRNA [NM_030262]"	80294	-6.44136
Pold1	"Mus musculus polymerase (DNA directed), delta 1, catalytic subunit (Pold1), mRNA [NM_011131]"	18971	-4.58669
Polr1a	"Mus musculus RNA polymerase 1-4 (Rpo1-4), mRNA [NM_009088]"	20019	-4.82131
Pou4f3	"Mus musculus POU domain, class 4, transcription factor 3 (Pou4f3), mRNA [NM_138945]"	18998	-3.78249
Ppap2a	"Mus musculus phosphatidic acid phosphatase 2a (Ppap2a), transcript variant 2, mRNA [NM_008903]"	19012	-2.74244
Ppm1d	"Mus musculus protein phosphatase 1D magnesium-dependent, delta isoform (Ppm1d), mRNA [NM_016910]"	53892	-5.77466
Ppp1r10 ; Gm8801 ; 2810427A07Rik	"Mus musculus protein phosphatase 1, regulatory subunit 10 (Ppp1r10), mRNA [NM_175934]"	52040 ; 667766 ; 72767	-4.8826
Ppp1r2	"Mus musculus protein phosphatase 1, regulatory (inhibitor) subunit 2 (Ppp1r2), mRNA [NM_025800]"	66849	-4.98458
Ppp2r2a	"Mus musculus protein phosphatase 2 (formerly 2A), regulatory subunit B (PR 52), alpha isoform (Ppp2r2a), mRNA [NM_028032]"	71978	-5.12315
Ppp5c	"Mus musculus protein phosphatase 5, catalytic subunit (Ppp5c), mRNA [NM_011155]"	19060	-5.72169
Pppde2	"Mus musculus DNA segment, Chr 15, Wayne State University 75, expressed (D15Wsu75e), mRNA [NM_134095]"	28075	-6.02869
Pppde2	"Mus musculus DNA segment, Chr 15, Wayne State University 75, expressed (D15Wsu75e), mRNA [NM_134095]"	28075	-3.68574
Pqlc1 ; Gm9906	"Mus musculus PQ loop repeat containing 1 (Pqlc1), mRNA [NM_025861]"	66943 ; 791289	3.27503
Prdx3	"Mus musculus peroxiredoxin 3 (Prdx3), mRNA [NM_007452]"	11757	-2.72481
Prdx6	"Mus musculus peroxiredoxin 6 (Prdx6), mRNA [NM_007453]"	11758	-5.42558
Prex2	"Mus musculus phosphatidylinositol-3,4,5-trisphosphate-dependent Rac exchange factor 2 (Prex2), transcript variant 1, mRNA"	109294	4.87311
Prex2	"Mus musculus phosphatidylinositol-3,4,5-trisphosphate-dependent Rac exchange factor 2 (Prex2), transcript variant 1, mRNA"	109294	-3.2502
Prg4	"Mus musculus proteoglycan 4 (megakaryocyte stimulating factor, articular superficial zone protein) (Prg4), transcript variant 1, mRNA"	96875	-5.69296
Prickle1	"Mus musculus prickle like 1 (Drosophila) (Prickle1), mRNA [NM_001033217]"	106042	-6.3406
Prkaa1	"Mus musculus protein kinase, AMP-activated, alpha 1 catalytic subunit (Prkaa1), mRNA [NM_001013367]"	105787	-4.43856
Prkab2	"Mus musculus protein kinase, AMP-activated, beta 2 non-catalytic subunit (Prkab2), mRNA [NM_182997]"	108097	-5.02243
Prkch	"Mus musculus protein kinase C, eta (Prkch), mRNA"	18755	-4.51452
Prl2c3 ; Prl2c4	"Mus musculus proliferin 2 (Plf2), mRNA [NM_011118]"	18812 ; 26421	-5.94987
Prl7a1	"Mus musculus prolactin-like protein E (Prlpe), mRNA [NM_008930]"	19113	-2.58041
Prl7d1	"Mus musculus proliferin related protein (Plfr), mRNA [NM_011120]"	18814	-4.55145
Prmt6	"Mus musculus protein arginine N-methyltransferase 6 (Prmt6), transcribed RNA"	99890	-5.63901
Prol1	"Mus musculus mucin 10, submandibular gland salivary mucin (Muc10), mRNA [NM_008644]"	17830	-4.24268
Proz	"Mus musculus protein Z, vitamin K-dependent plasma glycoprotein (Proz), mRNA [NM_025834]"	66901	-10.616
Prpf40a	"Mus musculus PRP40 pre-mRNA processing factor 40 homolog A (yeast) (Prpf40a), mRNA [NM_018785]"	56194	-5.23539
Prpmp5	"Mus musculus proline-rich protein MP5 (Prpmp5), mRNA [NM_001024705]"	381832	-4.07744
Prps2	"Mus musculus phosphoribosyl pyrophosphate synthetase 2 (Prps2), mRNA [NM_026662]"	110639	-5.45141
Prr3	"Mus musculus proline-rich polypeptide 3 (Prr3), mRNA"	75210	-5.96935
Prrc1	"Mus musculus proline-rich coiled-coil 1 (Prrc1), mRNA [NM_028447]"	73137	-4.51484
Prrt4	"Mus musculus RIKEN cDNA D330027H18 gene (D330027H18Rik), mRNA"	101359	-4.93626
Psmb11	"Mus musculus RIKEN cDNA 5830406J20 gene (5830406J20Rik), mRNA [NM_175204]"	73902	-3.16528
Psmc6	"Mus musculus proteasome (prosome, macropain) 26S subunit, ATPase, 6 (Psmc6), mRNA [NM_025959]"	67089	-5.42617
Psmf1	"Mus musculus proteasome (prosome, macropain) inhibitor subunit 1 (Psmf1), transcript variant 2, mRNA [NM_144889]"	228769	-4.9615
Ptar1	"PREDICTED: Mus musculus protein prenyltransferase alpha subunit repeat containing 1, transcript variant 1 (Ptar1), mRNA"	72351	-6.91989
Ptges3	"Mus musculus prostaglandin E synthase 3 (cytosolic) (Ptges3), mRNA [NM_019766]"	56351	-5.84295
Ptn	"Mus musculus pleiotrophin (Ptn), mRNA [NM_008973]"	19242	-27.4461
Ptpdc1	"Mus musculus expressed sequence AW456874 (AW456874), mRNA [NM_207232]"	218232	-5.55354
Ptpn14	"Mus musculus protein tyrosine phosphatase, non-receptor type 14 (Ptpn14), mRNA [NM_008976]"	19250	-6.75476
Ptprv	"Mus musculus protein tyrosine phosphatase, receptor type, V (Ptprv), mRNA [NM_007955]"	13924	-4.8738
Pus7l	"Mus musculus pseudouridylate synthase 7 homolog (S. cerevisiae)-like (Pus7l), mRNA [NM_172437]"	78895	-4.03885
Rab15 ; C80502	"Mus musculus RAB15, member RAS oncogene family (Rab15), mRNA [NM_134050]"	104886 ; 97814	-3.58753
Rab37	"Mus musculus RAB37, member of RAS oncogene family (Rab37), mRNA [NM_021411]"	58222	-4.7262
Rab3gap2	"Mus musculus RAB3 GTPase activating protein subunit 2 (Rab3gap2), mRNA"	98732	-4.83543
Rab40c	"Mus musculus Rab40c, member RAS oncogene family (Rab40c), mRNA [NM_139154]"	224624	-5.28284
Rab43	"Mus musculus RAB43, member RAS oncogene family (Rab43), transcript variant 2, mRNA [NM_133717]"	69834	-5.44869
Rab5a	"Mus musculus RAB5A, member RAS oncogene family (Rab5a), mRNA [NM_025887]"	271457	-20.8623
Rabep1	"Mus musculus rabaptin, RAB GTPase binding effector protein 1 (Rabep1), mRNA [NM_019400]"	54189	-4.82785
Rabgap1l	"Mus musculus RAB GTPase activating protein 1-like (Rabgap1l), transcript variant 2, mRNA [NM_001038621]"	29809	-5.68461
Rad51	"Mus musculus RAD51 homolog (S. cerevisiae) (Rad51), mRNA [NM_011234]"	19361	-5.69396
Rad54b	"Mus musculus RIKEN cDNA E130016E03 gene (E130016E03Rik), mRNA [NM_001039556]"	623474	-3.67133
Rai1	"Mus musculus retinoic acid induced 1 (Rai1), transcript variant 1, mRNA [NM_009021]"	19377	-4.44687
Ralgapb	"Mus musculus RIKEN cDNA B230339M05 gene (B230339M05Rik), mRNA [NM_177658]"	228850	-7.05613
Ranbp1 ; Dgcr8	"Mus musculus RAN binding protein 1 (Ranbp1), mRNA"	19385 ; 94223	8.28639
Rapgef6	"Mus musculus Rap guanine nucleotide exchange factor (GEF) 6 (Rapgef6), mRNA [NM_175258]"	192786	9.64528
Raph1	"Mus musculus Ras association (RalGDS/AF-6) and pleckstrin homology domains 1 (Raph1), mRNA [NM_001045513]"	77300	-3.64917
Rasd2	"PREDICTED: Mus musculus RASD family, member 2 (Rasd2), mRNA [XM_204287]"	75141	-4.08955
Rasgef1a	"Mus musculus RasGEF domain family, member 1A (Rasgef1a), mRNA"	70727	-5.43783
Rasgrp2	"Mus musculus RAS, guanyl releasing protein 2 (Rasgrp2), mRNA [NM_011242]"	19395	-5.41663
Rassf4	"Mus musculus Ras association (RalGDS/AF-6) domain family 4 (Rassf4), mRNA [NM_178045]"	213391	-3.76032
Rassf6	"Mus musculus Ras association (RalGDS/AF-6) domain family 6 (Rassf6), mRNA [NM_028478]"	73246	-6.56343
Rassf9	"Mus musculus peptidylglycine alpha-amidating monooxygenase COOH-terminal interactor (Pamci), mRNA [NM_146240]"	237504	-4.79523
Rb1cc1	"Mus musculus RB1-inducible coiled-coil 1 (Rb1cc1), mRNA [NM_009826]"	12421	-4.44505
Rbbp6	"Mus musculus retinoblastoma binding protein 6 (Rbbp6), transcript variant 1, mRNA"	19647	-5.36513
Rbm11	"Mus musculus RNA binding motif protein 11 (Rbm11), mRNA [NM_198302]"	224344	-3.87822
Rbm15b	"Mus musculus RNA binding motif protein 15B (Rbm15b), mRNA"	109095	-6.17211
Rbm25	"Mus musculus RIKEN cDNA 2600011C06 gene (2600011C06Rik), mRNA [NM_025930]"	67039	-2.86234
Rbm26	"Mus musculus RNA binding motif protein 26 (Rbm26), mRNA [NM_134077]"	74213	-5.75425
Rbm28	"Mus musculus RNA binding motif protein 28 (Rbm28), mRNA"	68272	-4.91902
Rbmx	"Mus musculus RNA binding motif protein, X chromosome (Rbmx), mRNA [NM_011252]"	19655	-4.45627
Rbmx2	"Mus musculus RNA binding motif protein, X-linked 2 (Rbmx2), mRNA [NM_173376]"	209003	-4.67973
Rcan1	"Mus musculus Down syndrome critical region homolog 1 (human) (Dscr1), transcript variant 2, mRNA [NM_019466]"	54720	-5.06744
Rcan3	"Mus musculus Down syndrome critical region gene 1-like 2 (Dscr1l2), mRNA [NM_022980]"	53902	-3.37181
Rcc1	"Mus musculus regulator of chromosome condensation 1 (Rcc1), mRNA [NM_133878]"	100088	-4.46366
Rcl1	"Mus musculus RNA terminal phosphate cyclase-like 1 (Rcl1), mRNA [NM_021525]"	59028	-5.18669
Rdh10	"Mus musculus retinol dehydrogenase 10 (all-trans) (Rdh10), mRNA [NM_133832]"	98711	-4.51465
Rel	"Mus musculus reticuloendotheliosis oncogene (Rel), mRNA"	19696	-4.21591
Ren1 ; Ren2	"Mus musculus renin 1 structural (Ren1), mRNA [NM_031192]"	19701 ; 19702	4.50993
Reps2	"Mus musculus RALBP1 associated Eps domain containing protein 2 (Reps2), mRNA [NM_178256]"	194590	-5.13926
Rergl	"Mus musculus RERG/RAS-like (Rergl), mRNA"	632971	-8.61623
Rfk	"Mus musculus riboflavin kinase (Rfk), mRNA [NM_019437]"	54391	-5.65772
Rfx2	"Mus musculus regulatory factor X, 2 (influences HLA class II expression) (Rfx2), mRNA [NM_009056]"	19725	-4.93644
Rfx6	"Mus musculus regulatory factor X domain containing 1 (Rfxdc1), mRNA [NM_177306]"	320995	-5.49125
Rgl1	"Mus musculus ral guanine nucleotide dissociation stimulator,-like 1 (Rgl1), mRNA [NM_016846]"	19731	-5.01505
Rgs18	"Mus musculus regulator of G-protein signaling 18 (Rgs18), mRNA [NM_022881]"	64214	-5.22093
Rgs21	"PREDICTED: Mus musculus regulator of G-protein signalling 21 (Rgs21), mRNA"	624910	-2.77403
Rhoc	"Mus musculus ras homolog gene family, member C (Rhoc), mRNA [NM_007484]"	11853	-4.85122
Rhot1	"Mus musculus ras homolog gene family, member T1 (Rhot1), mRNA [NM_021536]"	59040	-2.93662
Rhot2	"Mus musculus ras homolog gene family, member T2 (Rhot2), mRNA [NM_145999]"	214952	-5.75911
Rhox11	"Mus musculus reproductive homeobox 11 (Rhox11), mRNA [NM_198598]"	194738	-4.01367
Rhox2g	"Mus musculus reproductive homeobox 2G (Rhox2g), mRNA"	434766	-5.0055
Rilp	"Mus musculus Rab interacting lysosomal protein (Rilp), mRNA [NM_001029938]"	280408	6.24582
Rlim	"Mus musculus ring finger protein 12 (Rnf12), mRNA [NM_011276]"	19820	-4.14356
Rnaseh2c	"Mus musculus ribonuclease H2, subunit C (Rnaseh2c), mRNA [NM_026616]"	68209	-3.19791
Rnasel	"Mus musculus ribonuclease L (2', 5'-oligoisoadenylate synthetase-dependent) (Rnasel), mRNA [NM_011882]"	24014	-5.30453
Rnf123	"Mus musculus ring finger protein 123 (Rnf123), mRNA [NM_032543]"	84585	-3.32111
Rnf13	"Mus musculus ring finger protein 13 (Rnf13), mRNA [NM_011883]"	24017	-6.20422
Rnf139	"Mus musculus ring finger protein 139 (Rnf139), mRNA [NM_175226]"	75841	-4.40741
Rnf141	"Mus musculus ring finger protein 141 (Rnf141), mRNA [NM_025999]"	67150	-5.52358
Rnf168	"Mus musculus ring fnger protein 168 (Rnf168), mRNA [NM_027355]"	70238	-4.56566
Rnf183	"Mus musculus ring finger protein 183 (Rnf183), mRNA [NM_153504]"	76072	-4.00035
Rnf20	"Mus musculus ring finger protein 20 (Rnf20), mRNA [NM_182999]"	109331	-3.67936
Rnf43	"Mus musculus ring finger protein 43 (Rnf43), mRNA [NM_172448]"	207742	-5.19634
Rpa3	"Mus musculus replication protein A3 (Rpa3), mRNA [NM_026632]"	68240	-5.25496
Rpap3	"Mus musculus DNA segment, Chr 15, ERATO Doi 682, expressed (D15Ertd682e), mRNA [NM_028003]"	71919	-4.93768
Rpe65	"Mus musculus retinal pigment epithelium 65 (Rpe65), mRNA [NM_029987]"	19892	-4.8159
Rpl27	"Mus musculus ribosomal protein L27 (Rpl27), mRNA [NM_011289]"	19942	2.7029
Rpl37a	"Mus musculus ribosomal protein L37a (Rpl37a), mRNA [NM_009084]"	19981	-3.1556
Rpl8	"Mus musculus ribosomal protein L8 (Rpl8), mRNA [NM_012053]"	26961	-3.96259
Rpn1	"Mus musculus ribophorin I (Rpn1), mRNA [NM_133933]"	103963	-4.66162
Rprd2	"Mus musculus RIKEN cDNA 4930535B03 gene (4930535B03Rik), mRNA [NM_001081293]"	75137	-4.80919
Rps2	"Mus musculus ribosomal protein S2 (Rps2), mRNA [NM_008503]"	16898	-4.95344
Rps20	"Mus musculus ribosomal protein S20 (Rps20), mRNA [NM_026147]"	67427	-4.74085
Rps27a	"Mus musculus ribosomal protein S27a (Rps27a), transcript variant 1, mRNA [NM_024277]"	78294	-8.04449
Rps3	"Mus musculus ribosomal protein S3 (Rps3), mRNA [NM_012052]"	27050	-5.52296
Rsbn1	"Mus musculus rosbin, round spermatid basic protein 1 (Rsbn1), mRNA [NM_172684]"	229675	-4.83155
Rspo1	"Mus musculus R-spondin homolog (Xenopus laevis) (Rspo1), mRNA [NM_138683]"	192199	-5.56592
Rspry1	"Mus musculus ring finger and SPRY domain containing 1 (Rspry1), mRNA [NM_026274]"	67610	-2.64414
Rtn1	"Mus musculus reticulon 1 (Rtn1), transcript variant 1, mRNA [NM_153457]"	104001	4.57869
Rundc1	"Mus musculus RUN domain containing 1 (Rundc1), mRNA [NM_172566]"	217201	-5.29478
S100a2	"PREDICTED: Mus musculus predicted gene, EG628324 (EG628324), mRNA"	628324	-6.4816
S100a7a	"Mus musculus S100 calcium binding protein A7A (S100a7a), mRNA [NM_199422]"	381493	-4.45636
S100a9	"Mus musculus S100 calcium binding protein A9 (calgranulin B) (S100a9), mRNA [NM_009114]"	20202	-3.19905
Sacs	"Mus musculus sacsin (Sacs), mRNA"	50720	-4.3521
Sae1	"Mus musculus SUMO1 activating enzyme subunit 1 (Sae1), mRNA [NM_019748]"	56459	-5.12514
Sap30	"Mus musculus sin3 associated polypeptide (Sap30), mRNA [NM_021788]"	60406	-4.46544
Saps2	"Mus musculus SAPS domain family, member 2 (Saps2), transcript variant 2, mRNA [NM_027805]"	71474	-4.18803
Saps3	"Mus musculus SAPS domain family, member 3 (Saps3), mRNA [NM_029456]"	52036	-3.87266
Sar1b	"Mus musculus SAR1 gene homolog B (S. cerevisiae) (Sar1b), mRNA [NM_025535]"	66397	-5.28983
Sarnp	"Mus musculus RIKEN cDNA 1110005A23 gene (1110005A23Rik), mRNA [NM_025364]"	66118	-4.197
Scml2	"Mus musculus sex comb on midleg-like 2 (Drosophila) (Scml2), mRNA [NM_133194]"	107815	-5.17293
Scn3b	"Mus musculus sodium channel, voltage-gated, type III, beta (Scn3b), transcript variant 1, mRNA [NM_153522]"	235281	-3.16261
Sco1	"Mus musculus SCO cytochrome oxidase deficient homolog 1 (yeast) (Sco1), mRNA [NM_001040026]"	52892	-5.30624
Scp2	"Mus musculus sterol carrier protein 2, liver (Scp2), mRNA [NM_011327]"	20280	-5.53371
Scrn1	"Mus musculus secernin 1 (Scrn1), mRNA [NM_027268]"	69938	-5.75321
Sdcbp	"Mus musculus syndecan binding protein (Sdcbp), mRNA [NM_016807]"	53378	-4.44358
Sec1	"Mus musculus secretory blood group 1 (Sec1), mRNA [NM_019934]"	56546	-4.4922
Sec14l3	"Mus musculus SEC14-like 3 (S. cerevisiae) (Sec14l3), mRNA [NM_001029937]"	380683	-4.44414
Sec23b	"Mus musculus SEC23B (S. cerevisiae) (Sec23b), mRNA [NM_019787]"	27054	3.50711
Sec23ip	"Mus musculus Sec23 interacting protein (Sec23ip), mRNA [NM_001029982]"	207352	-5.58019
Sec24b	"Mus musculus SEC24 related gene family, member B (S. cerevisiae) (Sec24b), mRNA [NM_207209]"	99683	-4.92979
Seh1l	"Mus musculus SEH1-like (S. cerevisiae (Seh1l), transcript variant 1, mRNA [NM_001039088]"	72124	-4.1374
Sema4f	"Mus musculus sema domain, immunoglobulin domain (Ig), TM domain, and short cytoplasmic domain (Sema4f), transcript variant 2, mRNA"	20355	-4.86527
Sema5a	"Mus musculus sema domain, seven thrombospondin repeats (type 1 and type 1-like), transmembrane domain (TM) and short cytoplasmic domain, (semaphorin) 5A (Sema5a), mRNA [NM_009154]"	20356	-5.42873
Serpinb1b	"Mus musculus serine (or cysteine) peptidase inhibitor, clade B, member 1b (Serpinb1b), mRNA [NM_173052]"	282663	-3.75009
Serpinb6b	"Mus musculus serine (or cysteine) peptidase inhibitor, clade B, member 6b (Serpinb6b), mRNA [NM_011454]"	20708	9.64476
Serpinb7	"Mus musculus serine (or cysteine) peptidase inhibitor, clade B, member 7 (Serpinb7), mRNA [NM_027548]"	116872	-4.82355
Serpinb9c	"Mus musculus serine (or cysteine) peptidase inhibitor, clade B, member 9c (Serpinb9c), mRNA [NM_011453]"	20707	-3.57373
Sesn1	"Mus musculus sestrin 1 (Sesn1), mRNA [NM_001013370]"	140742	-6.07952
Setd5	"Mus musculus SET domain containing 5 (Setd5), mRNA [NM_028385]"	72895	-4.82119
Sfrs12	"Mus musculus splicing factor, arginine/serine-rich 12 (Sfrs12), mRNA [NM_172592]"	218543	-5.10901
Sgk3	"Mus musculus serum/glucocorticoid regulated kinase 3 (Sgk3), transcript variant 1, mRNA [NM_133220]"	170755	-4.26435
Sgms2	"Mus musculus sphingomyelin synthase 2 (Sgms2), mRNA [NM_028943]"	74442	-4.99576
Sh2d1b2	"Mus musculus SH2 domain protein 1B2 (Sh2d1b2), mRNA"	545378	4.0195
Sh3bp5l	"Mus musculus SH3 binding domain protein 5 like (Sh3bp5l), mRNA [NM_024480]"	79566	-3.78534
Shisa3	"Mus musculus shisa homolog 3 (Xenopus laevis) (Shisa3), mRNA"	330096	-3.85486
Shisa6	"Mus musculus predicted gene 879 (Gm879), mRNA"	380702	-4.98553
Sim2	"PREDICTED: Mus musculus similar to single-minded 2 protein (LOC674174), misc RNA"	20465	-3.60095
Sirt2	"Mus musculus sirtuin 2 (silent mating type information regulation 2, homolog) 2 (S. cerevisiae) (Sirt2), mRNA [NM_022432]"	64383	-5.72501
Sirt7	"Mus musculus sirtuin 7 (silent mating type information regulation 2, homolog) 7 (S. cerevisiae) (Sirt7), mRNA [NM_153056]"	209011	-5.13109
Ski	"Mus musculus Sloan-Kettering viral oncogene homolog (Ski), mRNA [NM_011385]"	20481	-4.56067
Sla	"Mus musculus src-like adaptor (Sla), transcript variant 1, mRNA [NM_001029841]"	20491	-3.2448
Slamf8	"PREDICTED: Mus musculus similar to BLAME (LOC100048553), mRNA"	74748	-3.4686
Slamf9	"Mus musculus SLAM family member 9 (Slamf9), mRNA [NM_029612]"	98365	-4.41634
Slc12a1	"Mus musculus solute carrier family 12, member 1 (Slc12a1), transcript variant 2, mRNA [NM_183354]"	20495	-4.47213
Slc16a13	"Mus musculus solute carrier family 16 (monocarboxylic acid transporters), member 13 (Slc16a13), mRNA [NM_172371]"	69309	-6.77052
Slc16a14	"Mus musculus solute carrier family 16 (monocarboxylic acid transporters), member 14 (Slc16a14), mRNA [NM_027921]"	71781	-5.75645
Slc22a16	"Mus musculus solute carrier family 22 (organic cation transporter), member 16 (Slc22a16), mRNA [NM_027572]"	70840	-4.60125
Slc22a8	"Mus musculus solute carrier family 22 (organic anion transporter), member 8 (Slc22a8), mRNA [NM_031194]"	19879	-4.47835
Slc25a14	"Mus musculus solute carrier family 25 (mitochondrial carrier, brain), member 14 (Slc25a14), mRNA [NM_011398]"	20523	-4.77925
Slc25a20	"Mus musculus solute carrier family 25 (mitochondrial carnitine/acylcarnitine translocase), member 20 (Slc25a20), mRNA [NM_020520]"	57279	-2.78061
Slc25a25	"Mus musculus solute carrier family 25 (mitochondrial carrier, phosphate carrier), member 25 (Slc25a25), mRNA [NM_146118]"	227731	-5.57955
Slc25a34	"Mus musculus solute carrier family 25, member 34 (Slc25a34), mRNA"	384071	-5.96024
Slc25a44	"Mus musculus solute carrier family 25, member 44 (Slc25a44), transcript variant 3, mRNA"	229517	-4.9031
Slc25a44	"Mus musculus solute carrier family 25, member 44 (Slc25a44), mRNA [NM_178696]"	229517	-4.59677
Slc35a5	"Mus musculus solute carrier family 35, member A5 (Slc35a5), mRNA [NM_028756]"	74102	-4.45977
Slc35b3	"Mus musculus solute carrier family 35, member B3 (Slc35b3), mRNA [NM_134060]"	108652	-5.00157
Slc35f2	"Mus musculus solute carrier family 35, member F2 (Slc35f2), mRNA [NM_028060]"	72022	-4.5794
Slc38a2	"Mus musculus solute carrier family 38, member 2 (Slc38a2), mRNA [NM_175121]"	67760	-4.32566
Slc39a8	"Mus musculus solute carrier family 39 (metal ion transporter), member 8 (Slc39a8), mRNA [NM_026228]"	67547	-4.56223
Slc41a3	"Mus musculus solute carrier family 41, member 3 (Slc41a3), transcript variant 1, mRNA [NM_027868]"	71699	-5.68731
Slc44a4	"Mus musculus solute carrier family 44, member 4 (Slc44a4), mRNA [NM_023557]"	70129	-4.79661
Slc45a1	"Mus musculus solute carrier family 45, member 1 (Slc45a1), mRNA"	242773	-5.91512
Slc5a1	"Mus musculus solute carrier family 5 (sodium/glucose cotransporter), member 1 (Slc5a1), mRNA [NM_019810]"	20537	-4.32441
Slc5a9	"Mus musculus solute carrier family 5 (sodium/glucose cotransporter), member 9 (Slc5a9), mRNA"	230612	-5.28275
Slc6a5	"Mus musculus solute carrier family 6 (neurotransmitter transporter, glycine), member 5 (Slc6a5), mRNA [NM_148931]"	104245	-4.79874
Slc7a13	"Mus musculus solute carrier family 7, (cationic amino acid transporter, y+ system) member 13 (Slc7a13), mRNA [NM_028746]"	74087	-3.86274
Slc7a8	"Mus musculus solute carrier family 7 (cationic amino acid transporter, y+ system), member 8 (Slc7a8), mRNA [NM_016972]"	50934	-5.3285
Slfn9	"Mus musculus schlafen 9 (Slfn9), mRNA [NM_172796]"	237886	-3.78879
Slmap	"Mus musculus sarcolemma associated protein (Slmap), mRNA [NM_032008]"	83997	-5.78651
Smad2	"Mus musculus MAD homolog 2 (Drosophila) (Smad2), mRNA [NM_010754]"	17126	-5.27769
Smarca2	"Mus musculus SWI/SNF related, matrix associated, actin dependent regulator of chromatin, subfamily a, member 2 (Smarca2), transcript variant 2, mRNA [NM_026003]"	67155	-6.24239
Smc3	"Mus musculus structural maintenace of chromosomes 3 (Smc3), mRNA [NM_007790]"	13006	-4.47597
Smcp	"Mus musculus sperm mitochondria-associated cysteine-rich protein (Smcp), mRNA [NM_008574]"	17235	-4.03971
Smn1	"Mus musculus survival motor neuron 1 (Smn1), mRNA [NM_011420]"	20595	-9.21639
Smo	"Mus musculus smoothened homolog (Drosophila) (Smo), mRNA [NM_176996]"	319757	-4.31072
Smpd1	"Mus musculus sphingomyelin phosphodiesterase 1, acid lysosomal (Smpd1), mRNA [NM_011421]"	20597	9.54235
Smtnl1	"Mus musculus smoothelin-like 1 (Smtnl1), mRNA [NM_024230]"	68678	-5.03624
Snap25	"Mus musculus synaptosomal-associated protein 25 (Snap25), mRNA [NM_011428]"	20614	-5.04612
Sned1	"Mus musculus sushi, nidogen and EGF-like domains 1 (Sned1), mRNA [NM_172463]"	208777	-5.39535
Snora7a ; Rpl32	"Mus musculus ribosomal protein L32 (Rpl32), mRNA [NM_172086]"	100217451 ; 19951	6.59024
Snora81 ; Eif4a2	"Mus musculus eukaryotic translation initiation factor 4A2 (Eif4a2), mRNA [NM_013506]"	100217420 ; 13682	-3.59802
Snrpc	"Mus musculus U1 small nuclear ribonucleoprotein C (Snrpc), mRNA [NM_011432]"	20630	-5.05107
Snupn	"Mus musculus snurportin 1 (Snupn), mRNA [NM_178374]"	66069	-3.45145
Snx16	"Mus musculus sorting nexin 16 (Snx16), mRNA [NM_029068]"	74718	-5.67163
Snx25	"Mus musculus sorting nexin 25 (Snx25), mRNA [NM_207213]"	102141	-4.81602
Snx26	"Mus musculus sorting nexin 26 (Snx26), mRNA [NM_178252]"	233071	-5.83537
Snx29	"Mus musculus RIKEN cDNA 4933437K13 gene (4933437K13Rik), mRNA [NM_028964]"	74478	-5.45032
Snx30	"Mus musculus sorting nexin family member 30 (Snx30), mRNA [NM_172468]"	209131	-4.33842
Socs5	"Mus musculus suppressor of cytokine signaling 5 (Socs5), mRNA [NM_019654]"	56468	-4.91529
Son	"Mus musculus Son cell proliferation protein (Son), transcript variant 2, mRNA [NM_019973]"	20658	-4.9425
Sos1	"Mus musculus Son of sevenless homolog 1 (Drosophila) (Sos1), mRNA [NM_009231]"	20662	-5.17131
Sox13	"Mus musculus SRY-box containing gene 13 (Sox13), mRNA [NM_011439]"	20668	-5.03566
Sox3	"Mus musculus SRY-box containing gene 3 (Sox3), mRNA [NM_009237]"	20675	-4.13707
Sox6	"Mus musculus SRY-box containing gene 6 (Sox6), transcript variant 1, mRNA [NM_011445]"	20679	-5.36912
Spa17	"Mus musculus sperm autoantigenic protein 17 (Spa17), mRNA [NM_011449]"	20686	-6.01673
Spag5	"Mus musculus sperm associated antigen 5 (Spag5), mRNA [NM_017407]"	54141	-3.20876
Spag9	"Mus musculus sperm associated antigen 9 (Spag9), transcript variant 1, mRNA [NM_027569]"	70834	-5.39303
Spata9	"Mus musculus spermatogenesis associated 9 (Spata9), mRNA [NM_029343]"	75571	-5.6181
Spdya	"Mus musculus speedy homolog A (Xenopus laevis) (Spdya), transcript variant 2, mRNA"	70891	-4.6216
Sphkap	"Mus musculus RIKEN cDNA 4930544G21 gene (4930544G21Rik), mRNA [NM_172430]"	77629	-5.63682
Spink10	"Mus musculus serine peptidase inhibitor, Kazal type 10 (Spink10), mRNA [NM_177829]"	328971	-5.14967
Spink3	"Mus musculus serine peptidase inhibitor, Kazal type 3 (Spink3), mRNA"	20730	-4.9936
Spnb2	"Mus musculus spectrin beta 2 (Spnb2), transcript variant 1, mRNA [NM_175836]"	20742	-4.52505
Spryd3	"Mus musculus SPRY domain containing 3 (Spryd3), mRNA [NM_001033277]"	223918	-5.56435
Spty2d1 ; D7Ertd413e	"Mus musculus SPT2, Suppressor of Ty, domain containing 1 (S. cerevisiae) (Spty2d1), mRNA [NM_175318]"	101685 ; 52325	-3.44343
Srcap	"PREDICTED: Mus musculus similar to Snf2-related CBP activator protein (LOC100043597), mRNA"	100043597	-4.45644
Srd5a2	"Mus musculus steroid 5 alpha-reductase 2 (Srd5a2), mRNA [NM_053188]"	94224	-4.69431
Srd5a3	"Mus musculus steroid 5 alpha-reductase 2-like (Srd5a2l), mRNA [NM_020611]"	57357	-5.65683
Sri	"Mus musculus sorcin (Sri), transcript variant 2, mRNA [NM_025618]"	109552	-4.49014
Srpx	"Mus musculus sushi-repeat-containing protein (Srpx), mRNA [NM_016911]"	51795	-4.01782
Ssbp2	"Mus musculus single-stranded DNA binding protein 2 (Ssbp2), transcript variant 1, mRNA [NM_024186]"	66970	-5.01149
Ssbp3	"Mus musculus single-stranded DNA binding protein 3 (Ssbp3), transcript variant 1, mRNA [NM_023672]"	72475	-5.02807
Ssr1	"Mus musculus signal sequence receptor, alpha (Ssr1), mRNA [NM_025965]"	107513	-4.53299
Sstr2	"Mus musculus somatostatin receptor 2 (Sstr2), transcript variant 2, mRNA"	20606	-6.94855
Ssx9	"Mus musculus synovial sarcoma, X breakpoint 9 (Ssx9), mRNA [NM_199063]"	382206	-5.82057
Stag2	"Mus musculus stromal antigen 2 (Stag2), transcript variant 1, mRNA [NM_021465]"	20843	-3.12064
Stambpl1	"Mus musculus Stam binding protein like 1 (Stambpl1), mRNA [NM_029682]"	76630	-4.63302
Star	"Mus musculus steroidogenic acute regulatory protein (Star), mRNA [NM_011485]"	20845	-4.10182
Stard4	"Mus musculus StAR-related lipid transfer (START) domain containing 4 (Stard4), mRNA [NM_133774]"	170459	-5.76907
Stard5	"Mus musculus StAR-related lipid transfer (START) domain containing 5 (Stard5), mRNA [NM_023377]"	170460	-5.19911
Stc1	"Mus musculus stanniocalcin 1 (Stc1), mRNA [NM_009285]"	20855	-5.52939
Steap1	"Mus musculus six transmembrane epithelial antigen of the prostate 1 (Steap1), mRNA [NM_027399]"	70358	-4.53402
Stk11	"Mus musculus serine/threonine kinase 11 (Stk11), mRNA [NM_011492]"	20869	-6.41323
Stk17b	"Mus musculus serine/threonine kinase 17b (apoptosis-inducing) (Stk17b), mRNA [NM_133810]"	98267	-9.80627
Stk19	"Mus musculus serine/threonine kinase 19 (Stk19), mRNA [NM_019442]"	54402	-5.71058
Ston2	"Mus musculus stonin 2 (Ston2), mRNA [NM_175367]"	108800	-7.24527
Stox1	"Mus musculus 10 days neonate skin cDNA, RIKEN full-length enriched library, clone:4732470K04 product:weakly similar to CDNA FLJ25135 FIS, CLONE CBR06974 [Homo sapiens], full insert sequence. [AK028920]"	216021	-4.8959
Stox2	"Mus musculus storkhead box 2 (Stox2), mRNA [NM_175162]"	71069	-6.05075
Strbp	"Mus musculus spermatid perinuclear RNA binding protein (Strbp), mRNA [NM_009261]"	20744	-4.54219
Stx2	"Mus musculus syntaxin 2 (Stx2), mRNA [NM_007941]"	13852	-3.95373
Sult1a1	"Mus musculus sulfotransferase family 1A, phenol-preferring, member 1 (Sult1a1), mRNA [NM_133670]"	20887	-3.12239
Sult1d1	"Mus musculus sulfotransferase family 1D, member 1 (Sult1d1), mRNA [NM_016771]"	53315	-4.41465
Sult2b1	"Mus musculus sulfotransferase family, cytosolic, 2B, member 1 (Sult2b1), mRNA [NM_017465]"	54200	-5.11999
Svs5	"Mus musculus seminal vesicle secretory protein 5 (Svs5), mRNA [NM_009301]"	20944	-3.80525
Syde1	"Mus musculus synapse defective 1, Rho GTPase, homolog 1 (C. elegans) (Syde1), mRNA"	71709	-5.12796
Sypl	"Mus musculus synaptophysin-like protein (Sypl), transcript variant 1, mRNA [NM_013635]"	19027	-4.40874
Taar7f	"Mus musculus trace amine-associated receptor 7F (Taar7f), mRNA"	435207	-5.67768
Taar8c	"Mus musculus trace amine-associated receptor 8C (Taar8c), mRNA"	494546	-4.0609
Tacr2	"Mus musculus tachykinin receptor 2 (Tacr2), mRNA [NM_009314]"	21337	-5.09699
Tacr3	"Mus musculus tachykinin receptor 3 (Tacr3), mRNA [NM_021382]"	21338	-4.39417
Tada1l	"Mus musculus transcriptional adaptor 1 (HFI1 homolog, yeast) like (Tada1l), mRNA [NM_030245]"	27878	-5.2374
Tada2l	"Mus musculus transcriptional adaptor 2 (ADA2 homolog, yeast)-like (Tada2l), mRNA [NM_172562]"	217031	-4.63286
Taf1	"Mus musculus TAF1 RNA polymerase II, TATA box binding protein (TBP)-associated factor (Taf1), mRNA [NM_001081008]"	270627	-4.56631
Taf7	"Mus musculus TAF7 RNA polymerase II, TATA box binding protein (TBP)-associated factor (Taf7), mRNA [NM_011901]"	24074	-4.11176
Taf8	"Mus musculus taube nuss (Tbn), mRNA [NM_022015]"	63856	-5.83112
Tagln	"Mus musculus transgelin (Tagln), mRNA [NM_011526]"	21345	-5.75446
Tas2r114	"Mus musculus taste receptor, type 2, member 114 (Tas2r114), mRNA"	387346	-4.40813
Tas2r134	"Mus musculus taste receptor, type 2, member 134 (Tas2r134), mRNA"	387511	-4.90905
Tas2r135	"Mus musculus taste receptor, type 2, member 135 (Tas2r135), mRNA [NM_199159]"	387512	-3.46905
Tbc1d24	"Mus musculus TBC1 domain family, member 24 (Tbc1d24), mRNA [NM_173186]"	224617	-5.27903
Tbc1d30	"Mus musculus TBC1 domain family, member 30 (Tbc1d30), mRNA"	74694	-5.01944
Tbc1d4	"Mus musculus TBC1 domain family, member 4 (Tbc1d4), mRNA [NM_001081278]"	210789	-4.55025
Tbccd1	"Mus musculus TBCC domain containing 1 (Tbccd1), mRNA [NM_001081368]"	70573	-4.42395
Tbk1	"Mus musculus TANK-binding kinase 1 (Tbk1), mRNA [NM_019786]"	56480	-3.29034
Tbl2	"Mus musculus transducin (beta)-like 2 (Tbl2), mRNA [NM_013763]"	27368	-4.39269
Tbpl1	"Mus musculus TATA box binding protein-like 1 (Tbpl1), mRNA [NM_011603]"	237336	-5.45746
Tbx10	"Mus musculus T-box 10 (Tbx10), transcript variant 1, mRNA [NM_001001320]"	109575	-4.91805
Tbx15	"Mus musculus T-box 15 (Tbx15), mRNA [NM_009323]"	21384	-4.19962
Tcea1	"Mus musculus transcription elongation factor A (SII) 1 (Tcea1), mRNA [NM_011541]"	21399	-4.41919
Tceb1	"Mus musculus transcription elongation factor B (SIII), polypeptide 1 (Tceb1), mRNA [NM_026456]"	67923	-4.68672
Tcf20	"Mus musculus transcription factor 20 (Tcf20), mRNA [NM_013836]"	21411	3.18859
Tcf23	"Mus musculus transcription factor 23 (Tcf23), mRNA [NM_053085]"	69852	-5.14097
Tcfap2c	"Mus musculus transcription factor AP-2, gamma (Tcfap2c), mRNA [NM_009335]"	21420	-5.17927
Tcra-V13.1 ; Gm8713	"PREDICTED: Mus musculus predicted gene, EG667583 (EG667583), mRNA"	21507 ; 667583	-4.98454
Tcte1	"Mus musculus t-complex-associated testis expressed 1 (Tcte1), mRNA [NM_013688]"	21645	-4.46332
Tdg	"Mus musculus thymine DNA glycosylase (Tdg), transcript variant 1, mRNA [NM_011561]"	21665	-5.46101
Tert	"Mus musculus telomerase reverse transcriptase (Tert), mRNA [NM_009354]"	21752	-9.61136
Tgm5	"Mus musculus transglutaminase 5 (Tgm5), mRNA [NM_028799]"	74176	-15.0498
Thsd7b	"Mus musculus thrombospondin, type I, domain containing 7B (Thsd7b), mRNA [NM_172485]"	210417	-3.32367
Thumpd3	"Mus musculus THUMP domain containing 3 (Thumpd3), mRNA [NM_008188]"	14911	-5.05803
Thumpd3	"Mus musculus THUMP domain containing 3 (Thumpd3), mRNA [NM_008188]"	14911	-4.84395
Timm13	"Mus musculus translocase of inner mitochondrial membrane 13 homolog (yeast) (Timm13), mRNA [NM_013895]"	30055	-4.57812
Timm22	"Mus musculus translocase of inner mitochondrial membrane 22 homolog (yeast) (Timm22), mRNA [NM_019818]"	56322	-5.19753
Tiprl	"Mus musculus TIP41, TOR signalling pathway regulator-like (S. cerevisiae) (Tiprl), mRNA [NM_145513]"	226591	-5.81644
Tktl2	"Mus musculus transketolase-like 2 (Tktl2), mRNA [NM_028927]"	74419	-3.0614
Tlx1	"Mus musculus T-cell leukemia, homeobox 1 (Tlx1), mRNA [NM_021901]"	21908	-5.13725
Tmc3	"Mus musculus transmembrane channel-like gene family 3 (Tmc3), mRNA"	233424	-8.09309
Tmco3	"Mus musculus transmembrane and coiled-coil domains 3 (Tmco3), mRNA [NM_172282]"	234076	-4.85733
Tmed2	"Mus musculus transmembrane emp24 domain trafficking protein 2 (Tmed2), mRNA [NM_019770]"	56334	-5.19031
Tmed2	"Mus musculus transmembrane emp24 domain trafficking protein 2 (Tmed2), mRNA [NM_019770]"	56334	-4.51218
Tmed7	"PREDICTED: Mus musculus transmembrane emp24 protein transport domain containing 7, transcript variant 1 (Tmed7), mRNA [XM_128959]"	66676	-5.15841
Tmed9	"Mus musculus transmembrane emp24 protein transport domain containing 9 (Tmed9), mRNA [NM_026211]"	67511	-4.90132
Tmem106b	"Mus musculus transmembrane protein 106B (Tmem106b), mRNA [NM_027992]"	71900	-4.17261
Tmem116	"Mus musculus transmembrane protein 116 (Tmem116), mRNA [NM_029912]"	77462	-4.90118
Tmem116	"Mus musculus transmembrane protein 116 (Tmem116), transcript variant 1, mRNA"	77462	-4.35875
Tmem120b	"Mus musculus cDNA sequence BC022593 (BC022593), mRNA [NM_001039723]"	330189	-4.91224
Tmem127	"Mus musculus transmembrane protein 127 (Tmem127), mRNA [NM_175145]"	69470	-4.2173
Tmem132e	"Mus musculus transmembrane protein 132E (Tmem132e), mRNA [NM_023438]"	270893	-5.88447
Tmem139	"Mus musculus transmembrane protein 139 (Tmem139), mRNA [NM_175408]"	109218	-5.48599
Tmem203	"Mus musculus RIKEN cDNA C730025P13 gene (C730025P13Rik), mRNA [NM_177344]"	227615	-4.46781
Tmem219	"Mus musculus RIKEN cDNA 1110032O16 gene (1110032O16Rik), transcript variant 1, mRNA [NM_026827]"	68742	-2.62459
Tmem30a	"Mus musculus transmembrane protein 30A (Tmem30a), mRNA [NM_133718]"	69981	-4.62528
Tmem62	"Mus musculus transmembrane protein 62 (Tmem62), mRNA [NM_175285]"	96957	-5.59463
Tmsb15a	"Mus musculus RIKEN cDNA 1700129I15 gene (1700129I15Rik), mRNA [NM_030106]"	78478	-2.79161
Tmsb4x	"Mus musculus thymosin, beta 4, X chromosome (Tmsb4x), mRNA [NM_021278]"	19241	-6.67313
Tnfaip8l1	"Mus musculus tumor necrosis factor, alpha-induced protein 8-like 1 (Tnfaip8l1), mRNA [NM_025566]"	66443	-6.94252
Tnfsf11	"Mus musculus tumor necrosis factor (ligand) superfamily, member 11 (Tnfsf11), mRNA [NM_011613]"	21943	-4.12038
Tnks	"Mus musculus tankyrase, TRF1-interacting ankyrin-related ADP-ribose polymerase (Tnks), mRNA [NM_175091]"	21951	9.58053
Tnrc6b	"Mus musculus trinucleotide repeat containing 6b (Tnrc6b), transcript variant 1, mRNA [NM_144812]"	213988	-8.08398
Tox3	"Mus musculus TOX high mobility group box family member 3 (Tox3), mRNA [NM_172913]"	244579	-5.17559
Tpcn1	"Mus musculus two pore channel 1 (Tpcn1), mRNA [NM_145853]"	252972	5.07675
Tpm2	"Mus musculus tropomyosin 2, beta (Tpm2), mRNA [NM_009416]"	22004	-4.18401
Tpx2	"Mus musculus TPX2, microtubule-associated protein homolog (Xenopus laevis) (Tpx2), mRNA [NM_028109]"	72119	-7.35861
Trak1	"Mus musculus trafficking protein, kinesin binding 1 (Trak1), mRNA [NM_175114]"	67095	-4.84547
Tram1l1	"Mus musculus translocation associated membrane protein 1-like 1 (Tram1l1), mRNA [NM_146140]"	229801	-5.47187
Trappc3	"Mus musculus trafficking protein particle complex 3 (Trappc3), mRNA [NM_013718]"	27096	-3.04278
Trdn	"Mus musculus triadin (Trdn), mRNA"	76757	-4.88923
Trem1	"Mus musculus triggering receptor expressed on myeloid cells 1 (Trem1), mRNA [NM_021406]"	58217	-4.59673
Trem3	"Mus musculus triggering receptor expressed on myeloid cells 3 (Trem3), mRNA [NM_021407]"	58218	3.12946
Trim23	"Mus musculus tripartite motif protein 23 (Trim23), mRNA [NM_030731]"	81003	12.4988
Trnp1	"Mus musculus TMF1-regulated nuclear protein 1 (Trnp1), mRNA"	69539	-2.777
Trpc3	"Mus musculus transient receptor potential cation channel, subfamily C, member 3 (Trpc3), mRNA [NM_019510]"	22065	-5.01051
Trpm1	"Mus musculus transient receptor potential cation channel, subfamily M, member 1 (Trpm1), transcript variant 2, mRNA"	17364	-4.08207
Tsc1	"Mus musculus tuberous sclerosis 1 (Tsc1), mRNA [NM_022887]"	64930	-4.09671
Tsga10	"Mus musculus NOD-derived CD11c +ve dendritic cells cDNA, RIKEN full-length enriched library, clone:F630013C09 product:hypothetical protein, full insert sequence [AK170053]"	211484	-5.6938
Tshr	"Mus musculus thyroid stimulating hormone receptor (Tshr), mRNA [NM_011648]"	22095	5.71938
Tshz2	"Mus musculus teashirt zinc finger family member 2 (Tshz2), mRNA [NM_080455]"	228911	-5.06882
Tspan9	"Mus musculus tetraspanin 9 (Tspan9), mRNA [NM_175414]"	109246	-4.43753
Ttc27	"Mus musculus tetratricopeptide repeat domain 27 (Ttc27), mRNA [NM_152817]"	74196	-5.25669
Ttll3	"Mus musculus tubulin tyrosine ligase-like family, member 3 (Ttll3), transcript variant 1, mRNA"	101100	3.29723
Ttn	"Mus musculus titin (Ttn), transcript variant N2-A, mRNA [NM_011652]"	22138	-5.81432
Ttyh3	"Mus musculus tweety homolog 3 (Drosophila) (Ttyh3), mRNA [NM_175274]"	78339	-5.26633
Tuba8	"Mus musculus tubulin, alpha 8 (Tuba8), mRNA [NM_017379]"	53857	11.6476
Tubgcp6	"Mus musculus tubulin, gamma complex associated protein 6 (Tubgcp6), mRNA"	328580	-5.27338
Tuft1	"Mus musculus tuftelin 1 (Tuft1), mRNA [NM_011656]"	22156	-4.55107
Tusc3	"Mus musculus tumor suppressor candidate 3 (Tusc3), mRNA [NM_030254]"	80286	-4.39663
Twf1	"Mus musculus twinfilin, actin-binding protein, homolog 1 (Drosophila) (Twf1), mRNA [NM_008971]"	19230	-3.83634
Txlna	"Mus musculus taxilin alpha (Txlna), mRNA [NM_001005506]"	109658	-5.8048
Txnip	"Mus musculus thioredoxin interacting protein (Txnip), transcript variant 2, mRNA [NM_023719]"	56338	-4.61467
Tyms-ps	"Mus musculus thymidylate synthase, pseudogene (Tyms-ps), non-coding RNA"	22172	-4.95184
Tyro3	"Mus musculus TYRO3 protein tyrosine kinase 3 (Tyro3), mRNA [NM_019392]"	22174	-3.77489
Tyw1	"Mus musculus tRNA-yW synthesizing protein 1 homolog (S. cerevisiae) (Tyw1), transcript variant 2, mRNA [NM_178897]"	100929	-4.64306
Ubap2	"Mus musculus ubiquitin-associated protein 2 (Ubap2), mRNA [NM_026872]"	68926	-4.70107
Ube2l6	"Mus musculus ubiquitin-conjugating enzyme E2L 6 (Ube2l6), mRNA [NM_019949]"	56791	-5.64856
Ubr2 ; C79242	"Mus musculus ubiquitin protein ligase E3 component n-recognin 2 (Ubr2), mRNA [NM_146078]"	224826 ; 98068	-5.0057
Ubxn11	"Mus musculus UBX domain containing 5 (Ubxd5), mRNA [NM_026257]"	67586	-4.4152
Uchl1	"Mus musculus ubiquitin carboxy-terminal hydrolase L1 (Uchl1), mRNA [NM_011670]"	22223	-3.7163
Uchl4	"Mus musculus ubiquitin carboxyl-terminal esterase L4 (Uchl4), mRNA [NM_033607]"	93841	-4.76553
Ucp3	"Mus musculus uncoupling protein 3 (mitochondrial, proton carrier) (Ucp3), mRNA [NM_009464]"	22229	-5.35261
Ufc1	"Mus musculus ubiquitin-fold modifier conjugating enzyme 1 (Ufc1), mRNA [NM_025388]"	66155	-3.03505
Ufm1	"Mus musculus ubiquitin-fold modifier 1 (Ufm1), mRNA [NM_026435]"	67890	-5.80335
Uggt2	"Mus musculus UDP-glucose ceramide glucosyltransferase-like 2 (Ugcgl2), mRNA [NM_001081252]"	66435	-4.72056
Ugt2b38	"Mus musculus UDP glucuronosyltransferase 2 family, polypeptide B38 (Ugt2b38), mRNA [NM_133894]"	100559	7.67828
Unc13b	"Mus musculus unc-13 homolog B (C. elegans) (Unc13b), mRNA [NM_001081413]"	22249	-5.54505
Unc84a	"Mus musculus unc-84 homolog A (C. elegans) (Unc84a), mRNA [NM_024451]"	77053	-5.2877
Unc84b	"Mus musculus unc-84 homolog B (C. elegans) (Unc84b), mRNA [NM_194342]"	223697	-4.14164
Uncx	"Mus musculus Unc4.1 homeobox (C. elegans) (Uncx4.1), mRNA [NM_013702]"	22255	-4.66567
Uox	"Mus musculus urate oxidase (Uox), mRNA [NM_009474]"	22262	5.48587
Upf3b	"Mus musculus UPF3 regulator of nonsense transcripts homolog B (yeast) (Upf3b), mRNA [NM_026573]"	68134	-4.62671
Usp24	"PREDICTED: Mus musculus ubiquitin specific peptidase 24, transcript variant 1 (Usp24), mRNA [XM_131566]"	329908	-5.5066
Usp3	"Mus musculus ubiquitin specific peptidase 3 (Usp3), mRNA [NM_144937]"	235441	-5.55196
Usp31 ; 1700069B07Rik	"Mus musculus ubiquitin specific peptidase 31 (Usp31), mRNA"	76179 ; 76613	-4.25236
Usp32	"Mus musculus ubiquitin specific peptidase 32 (Usp32), mRNA [NM_001029934]"	237898	-5.31312
Usp38	"Mus musculus ubiquitin specific peptidase 38 (Usp38), mRNA [NM_027554]"	74841	-4.54322
Usp48	"Mus musculus ubiquitin specific peptidase 48 (Usp48), mRNA [NM_130879]"	170707	-4.4007
Utrn	"Mus musculus utrophin (Utrn), mRNA [NM_011682]"	22288	6.03092
Uty	"Mus musculus ubiquitously transcribed tetratricopeptide repeat gene, Y chromosome (Uty), mRNA [NM_009484]"	22290	-4.44467
Uxs1	"Mus musculus UDP-glucuronate decarboxylase 1 (Uxs1), mRNA [NM_026430]"	67883	-3.9452
V1rc15	"Mus musculus vomeronasal 1 receptor, C15 (V1rc15), mRNA [NM_134170]"	171188	-4.56943
V1rc20	"Mus musculus vomeronasal 1 receptor, C20 (V1rc20), mRNA [NM_134175]"	171193	-3.85112
V1rd20	"Mus musculus vomeronasal 1 receptor, D20 (V1rd20), mRNA [NM_207546]"	404289	-4.4439
V1rd6	"Mus musculus vomeronasal 1 receptor, D6 (V1rd6), mRNA [NM_030738]"	81013	-3.35802
V1rd9	"Mus musculus vomeronasal 1 receptor, D9 (V1rd9), mRNA [NM_030735]"	81010	-6.69648
V1re1	"Mus musculus vomeronasal 1 receptor, E1 (V1re1), mRNA [NM_134190]"	171224	-5.85104
V1ri9	"Mus musculus vomeronasal 1 receptor, I9 (V1ri9), mRNA [NM_134225]"	171259	-5.60011
Vamp3	"Mus musculus vesicle-associated membrane protein 3 (Vamp3), mRNA [NM_009498]"	22319	-4.19601
Vamp4	"Mus musculus vesicle-associated membrane protein 4 (Vamp4), mRNA [NM_016796]"	53330	-5.70728
Vamp5	"Mus musculus vesicle-associated membrane protein 5 (Vamp5), transcript variant 1, mRNA [NM_016872]"	53620	-5.60781
Vash1	"Mus musculus vasohibin 1 (Vash1), mRNA [NM_177354]"	238328	-15.963
Vat1l	"Mus musculus expressed sequence AI427515 (AI427515), mRNA [NM_173016]"	270097	-4.51457
Vcam1	"Mus musculus vascular cell adhesion molecule 1 (Vcam1), mRNA [NM_011693]"	22329	-3.2547
Vdac1	"Mus musculus voltage-dependent anion channel 1 (Vdac1), mRNA [NM_011694]"	22333	-5.63222
Vgll4	"Mus musculus vestigial like 4 (Drosophila) (Vgll4), mRNA [NM_177683]"	232334	-18.8595
Vit	"Mus musculus vitrin (Vit), mRNA [NM_028813]"	74199	-4.54495
Vmn2r101	"Mus musculus vomeronasal 2, receptor 101 (Vmn2r101), mRNA"	627576	-4.51277
Vmn2r19	"Mus musculus vomeronasal 2, receptor 19 (Vmn2r19), mRNA"	232358	-6.41011
Vmn2r38 ; Vmn2r33	"Mus musculus vomeronasal 2, receptor 38 (Vmn2r38), mRNA"	434110 ; 624512	-5.77109
Vmn2r51	"PREDICTED: Mus musculus similar to vomeronasal 2, receptor, 15, transcript variant 1 (LOC100045960), mRNA"	100042921	-3.95268
Vmn2r59	"Mus musculus vomeronasal 2, receptor 59 (Vmn2r59), mRNA"	628444	-7.07848
Vmn2r63	"Mus musculus vomeronasal 2, receptor 63 (Vmn2r63), mRNA"	435975	-4.74301
Vmn2r7	"Mus musculus RIKEN cDNA 4933425M15 gene (4933425M15Rik), mRNA [NM_175674]"	319217	-4.81094
Vmn2r85	"PREDICTED: Mus musculus similar to predicted gene, EG623734 (LOC634142), mRNA"	623734	-4.23034
Vps28	"Mus musculus vacuolar protein sorting 28 (yeast) (Vps28), mRNA [NM_025842]"	66914	14.4141
Vps39	"Mus musculus vacuolar protein sorting 39 (yeast) (Vps39), transcript variant 1, mRNA"	269338	-5.32141
Vps4a	"Mus musculus vacuolar protein sorting 4a (yeast) (Vps4a), mRNA [NM_126165]"	116733	-5.80275
Vsig4	"Mus musculus V-set and immunoglobulin domain containing 4 (Vsig4), mRNA [NM_177789]"	278180	-4.93392
Vwa3a	"Mus musculus von Willebrand factor A domain containing 3A (Vwa3a), mRNA"	233813	-3.99558
Vwa5a	"Mus musculus von Willebrand factor A domain containing 5A (Vwa5a), mRNA"	67776	-3.32342
Wars	"Mus musculus tryptophanyl-tRNA synthetase (Wars), mRNA [NM_011710]"	22375	-2.76698
Was	"Mus musculus Wiskott-Aldrich syndrome homolog (human) (Was), mRNA [NM_009515]"	22376	-4.72297
Wasl	"Mus musculus Wiskott-Aldrich syndrome-like (human) (Wasl), mRNA [NM_028459]"	73178	-3.75183
Wbp2nl	"Mus musculus WBP2 N-terminal like (Wbp2nl), mRNA [NM_029066]"	74716	-4.63425
Wdfy3	"Mus musculus WD repeat and FYVE domain containing 3 (Wdfy3), mRNA [NM_172882]"	72145	-3.63633
Wdr36	"Mus musculus WD repeat domain 36 (Wdr36), transcript variant 1, mRNA"	225348	-4.85311
Wdr37	"Mus musculus WD repeat domain 37 (Wdr37), transcript variant 3, mRNA [NM_001039389]"	207615	-4.82679
Wdr44	"Mus musculus WD repeat domain 44 (Wdr44), mRNA [NM_175180]"	72404	-5.81193
Wdr45	"Mus musculus WD repeat domain 45 (Wdr45), mRNA [NM_172372]"	54636	-5.08166
Wdr47	"Mus musculus WD repeat domain 47 (Wdr47), mRNA [NM_181400]"	99512	-3.67903
Wdr5	"Mus musculus WD repeat domain 5 (Wdr5), mRNA [NM_080848]"	140858	-7.03075
Wdr51b	"Mus musculus WD repeat domain 51B (Wdr51b), mRNA [NM_027740]"	382406	-4.61682
Wdr55	"Mus musculus WD repeat domain 55 (Wdr55), mRNA [NM_026464]"	67936	-4.05697
Wdr69	"Mus musculus RIKEN cDNA 4930563E19 gene (4930563E19Rik), mRNA [NM_027725]"	71227	-3.41926
Wdr77	"Mus musculus WD repeat domain 77 (Wdr77), mRNA [NM_027432]"	70465	-4.28547
Wdr85	"Mus musculus WD40 repeat domain 85 (Wdr85), mRNA [NM_026044]"	67228	7.47605
Whsc1	"Mus musculus Wolf-Hirschhorn syndrome candidate 1 (human) (Whsc1), mRNA [NM_001081102]"	107823	-4.62927
Wnt10a	"Mus musculus wingless related MMTV integration site 10a (Wnt10a), mRNA [NM_009518]"	22409	-4.9763
Wnt2	"Mus musculus wingless-related MMTV integration site 2 (Wnt2), mRNA [NM_023653]"	22413	-5.36027
Wscd1	"Mus musculus WSC domain containing 1 (Wscd1), mRNA [NM_177618]"	216881	-3.61001
Wtip	"Mus musculus WT1-interacting protein (Wtip), mRNA [NM_207212]"	101543	-4.99713
Xk	"Mus musculus Kell blood group precursor (McLeod phenotype) homolog (Xk), mRNA [NM_023500]"	22439	-5.22578
Xlr4b ; Xlr4a ; Xlr4c	"Mus musculus X-linked lymphocyte-regulated 4B (Xlr4b), mRNA [NM_021365]"	27083 ; 434794 ; 72891	-4.54633
Xpnpep3	"Mus musculus X-prolyl aminopeptidase (aminopeptidase P) 3, putative (Xpnpep3), mRNA [NM_177310]"	321003	-4.14352
Ybx1	"Mus musculus Y box protein 1 (Ybx1), mRNA [NM_011732]"	22608	30.7657
Ybx2	"Mus musculus Y box protein 2 (Ybx2), mRNA [NM_016875]"	53422	-3.0723
Yipf2	"Mus musculus Yip1 domain family, member 2 (Yipf2), mRNA [NM_138303]"	74766	-4.25895
Yipf3	"Mus musculus Yip1 domain family, member 3 (Yipf3), mRNA [NM_145353]"	28064	15.8689
Yipf5	"Mus musculus Yip1 domain family, member 5 (Yipf5), mRNA [NM_023311]"	67180	-4.83694
Ypel2	"Mus musculus yippee-like 2 (Drosophila) (Ypel2), mRNA"	77864	-5.1002
Yy2 ; Mbtps2	"Mus musculus membrane-bound transcription factor peptidase, site 2 (Mbtps2), transcript variant 2, mRNA [NM_178266]"	100073351 ; 270669	-5.0202
Zbed3	"Mus musculus zinc finger, BED domain containing 3 (Zbed3), mRNA [NM_028106]"	72114	-4.70674
Zbtb12	"Mus musculus zinc finger and BTB domain containing 12 (Zbtb12), mRNA [NM_198886]"	193736	-2.86736
Zbtb4	"Mus musculus zinc finger and BTB domain containing 4 (Zbtb4), mRNA"	75580	-4.65242
Zbtb7b	"Mus musculus zinc finger and BTB domain containing 7B (Zbtb7b), mRNA [NM_009565]"	22724	8.20682
Zbtb8os	"Mus musculus zinc finger and BTB domain containing 8 opposite strand (Zbtb8os), mRNA [NM_025970]"	67106	-4.39611
Zc3h3	"Mus musculus zinc finger CCCH type containing 3 (Zc3h3), mRNA [NM_172121]"	223642	-3.85172
Zcchc14	"Mus musculus zinc finger, CCHC domain containing 14 (Zcchc14), mRNA [NM_080855]"	142682	-4.96763
Zcchc17	"Mus musculus zinc finger, CCHC domain containing 17 (Zcchc17), mRNA [NM_153160]"	619605	-5.68758
Zcwpw1	"Mus musculus zinc finger, CW type with PWWP domain 1 (Zcwpw1), mRNA [NM_001005426]"	381678	-3.17262
Zdhhc25	"Mus musculus zinc finger, DHHC domain containing 25 (Zdhhc25), mRNA [NM_027306]"	70073	-6.10872
Zdhhc3	"Mus musculus zinc finger, DHHC domain containing 3 (Zdhhc3), mRNA [NM_026917]"	69035	-5.11783
Zfand5	"Mus musculus zinc finger, AN1-type domain 5 (Zfand5), mRNA [NM_009551]"	22682	-4.23787
Zfc3h1	"Mus musculus coiled-coil domain containing 131 (Ccdc131), mRNA [NM_001033261]"	216345	-6.04738
Zfhx3	"Mus musculus AT motif binding factor 1 (Atbf1), mRNA [NM_007496]"	11906	-3.98164
Zfp1	"Mus musculus zinc finger protein 1 (Zfp1), transcript variant 1, mRNA"	22640	-5.27904
Zfp1	"Mus musculus zinc finger protein 1 (Zfp1), transcript variant 2, mRNA"	22640	-4.81486
Zfp114 ; Zfp108	"Mus musculus zinc finger protein 114 (Zfp114), mRNA [NM_001029933]"	232966 ; 54678	4.70581
Zfp119	"Mus musculus zinc finger protein 119 (Zfp119), mRNA [NM_144546]"	104349	-4.66224
Zfp128	"Mus musculus zinc finger protein 128 (Zfp128), mRNA [NM_153802]"	243833	-4.48578
Zfp160	"Mus musculus zinc finger protein 160 (Zfp160), mRNA [NM_145483]"	224585	-4.2635
Zfp161	"Mus musculus zinc finger protein 161 (Zfp161), mRNA [NM_009547]"	22666	-4.15834
Zfp185	"Mus musculus zinc finger protein 185 (Zfp185), mRNA [NM_009549]"	22673	-4.44921
Zfp259	"Mus musculus zinc finger protein 259 (Zfp259), mRNA [NM_011752]"	22687	-4.58533
Zfp26	"Mus musculus zinc finger protein 26 (Zfp26), mRNA [NM_011753]"	22688	-3.45236
Zfp27	"Mus musculus zinc finger protein 27 (Zfp27), transcript variant 2, mRNA [NM_011754]"	22689	-6.32867
Zfp28	"Mus musculus zinc finger protein 28 (Zfp28), mRNA [NM_175247]"	22690	-5.69079
Zfp295 ; C2cd2	"Mus musculus C2 calcium-dependent domain containing 2 (C2cd2), mRNA"	114565 ; 207781	-4.58191
Zfp3	"Mus musculus zinc finger protein 3 (Zfp3), mRNA [NM_177565]"	193043	-6.97287
Zfp30	"Mus musculus zinc finger protein 30 (Zfp30), mRNA [NM_013705]"	22693	-4.96414
Zfp352	"Mus musculus zinc finger protein 352 (Zfp352), mRNA [NM_153102]"	236537	-4.35063
Zfp428	"Mus musculus zinc finger protein 428 (Zfp428), mRNA [NM_146183]"	232969	8.08971
Zfp449	"Mus musculus zinc finger protein 449 (Zfp449), mRNA [NM_030139]"	78619	-4.3105
Zfp462	"Mus musculus zinc finger protein 462 (Zfp462), mRNA [NM_172867]"	242466	-6.00252
Zfp467	"Mus musculus zinc finger protein 467 (Zfp467), transcript variant 1, mRNA [NM_020589]"	68910	-5.7211
Zfp511	"Mus musculus zinc finger protein 511 (Zfp511), mRNA"	69752	-5.48584
Zfp518b	"Mus musculus RIKEN cDNA 6820424L24 gene (6820424L24Rik), mRNA [NM_001081144]"	100515	-5.84551
Zfp575	"Mus musculus zinc finger protein 575 (Zfp575), mRNA"	101544	-5.09563
Zfp597	"Mus musculus zinc finger protein 597 (Zfp597), mRNA [NM_001033159]"	71063	-4.18529
Zfp609	"Mus musculus zinc finger protein 609 (Zfp609), mRNA [NM_172536]"	214812	-5.64645
Zfp644	"PREDICTED: Mus musculus hypothetical protein LOC100042400 (LOC100042400), mRNA"	52397	-4.63984
Zfp664	"Mus musculus zinc finger protein 664 (Zfp664), mRNA [NM_001081750]"	269704 ; 768253	-5.30321
Zfp711	"Mus musculus zinc finger protein 711 (Zfp711), mRNA [NM_177747]"	245595	-4.16988
Zfp719	"Mus musculus zinc finger protein 719 (Zfp719), mRNA"	210105	-4.69384
Zfp748	"Mus musculus zinc finger protein 748 (Zfp748), transcript variant 1, mRNA [NM_001035231]"	212276	-5.58083
Zfp764	"Mus musculus zinc finger protein 764 (Zfp764), mRNA [NM_146203]"	233893	-4.54753
Zfp770	"Mus musculus zinc finger protein 770 (Zfp770), mRNA [NM_175466]"	228491	-5.04304
Zfp828	"Mus musculus DNA segment, Chr 8, ERATO Doi 457, expressed (D8Ertd457e), mRNA [NM_181854]"	101994	-2.5283
Zic4	"Mus musculus zinc finger protein of the cerebellum 4 (Zic4), mRNA [NM_009576]"	22774	-5.77004
Zik1	"Mus musculus zinc finger protein interacting with K protein 1 (Zik1), mRNA [NM_009577]"	22775	-4.89752
Zkscan3	"Mus musculus zinc finger with KRAB and SCAN domains 3 (Zkscan3), mRNA [NM_023685]"	72739	-5.69328
Zmat1 ; 3632454L22Rik	"Mus musculus RIKEN cDNA B930008K04 gene (B930008K04Rik), mRNA [NM_175446]"	215693 ; 320606	-5.90291
Zmym2	"Mus musculus zinc finger, MYM-type 2 (Zmym2), mRNA [NM_029498]"	76007	-5.73689
Zmym5 ; 2410022M11Rik	"Mus musculus RIKEN cDNA 9830124H08 gene (9830124H08Rik), mRNA [NM_144842]"	219105 ; 69755	-2.53465
Zmynd12	"Mus musculus zinc finger, MYND domain containing 12 (Zmynd12), mRNA [NM_001014900]"	332934	-5.31108
Znf512b	"PREDICTED: Mus musculus gene model 632, (NCBI) (Gm632), mRNA [XM_977462]"	269401	-4.95676
Znrd1	"Mus musculus zinc ribbon domain containing, 1 (Znrd1), mRNA [NM_023162]"	66136	-13.2755
Znrf3	"Mus musculus zinc and ring finger 3 (Znrf3), mRNA [NM_001080924]"	407821	-4.29856
Znrf4	"Mus musculus zinc and ring finger 4 (Znrf4), mRNA"	20834	-3.49062
Zp3r	"Mus musculus zona pellucida 3 receptor (Zp3r), mRNA [NM_009581]"	22789	-2.63182
Zswim6	"Mus musculus zinc finger, SWIM domain containing 6 (Zswim6), mRNA"	67263	4.59341
Zxdc	"Mus musculus ZXD family zinc finger C (Zxdc), transcript variant 2, mRNA [NM_173002]"	80292	-4.92701
Zyg11b	"Mus musculus zyg-ll homolog B (C. elegans) (Zyg11b), mRNA"	414872	-5.40237
