# Supplementary material for: Transcriptome Analysis of Spermatogenically Regressed, Recrudescent and Active Phase Testis of Seasonally Breeding Wall Lizards Hemidactylus flaviviridis
Source: PLoS One. 2013 Mar 11;8(3):e58276. doi: 10.1371/journal.pone.0058276 (PMC3594293; doi:10.1371/journal.pone.0058276)
Supplement: Table S5 — Complete list of genes commonly expressed between active phase compared to recrudescent phase and recrudescent phase compared to regressed phase. (XLS) [file pone.0058276.s005.xls]

## Sheet: Sheet1
Gene_Symbol ( A vs B )	Description ( A vs B )	Gene_ID ( A vs B )	FCAbsolute ( Active vs recrudescent )	FCAbsolute ( Recrudescent vs Regressed )
Abpg	"Mus musculus androgen binding protein gamma (Abpg), mRNA [NM_178308]"	110187	4.3064	-5.70337
AF067061	"PREDICTED: Mus musculus hypothetical protein LOC100044308 (LOC100044308), mRNA"	236546	4.77087	-4.50421
Agpat4	"Mus musculus 1-acylglycerol-3-phosphate O-acyltransferase 4 (lysophosphatidic acid acyltransferase, delta) (Agpat4), mRNA [NM_026644]"	68262	5.22959	-7.84983
Arhgef2	"Mus musculus rho/rac guanine nucleotide exchange factor (GEF) 2 (Arhgef2), mRNA [NM_008487]"	16800	3.34999	-4.12175
Arl5b	"Mus musculus ADP-ribosylation factor-like 5B (Arl5b), mRNA [NM_029466]"	75869	2.49952	-5.83238
Asxl3	"PREDICTED: Mus musculus additional sex combs like 3 (Drosophila) (Asxl3), mRNA [XM_140204]"	211961	4.26269	-2.53356
Atp5b	"Mus musculus ATP synthase, H+ transporting mitochondrial F1 complex, beta subunit (Atp5b), nuclear gene encoding mitochondrial protein, mRNA [NM_016774]"	11947	4.57351	-5.40086
B930036G03Rik ; Ccdc85c	"Mus musculus predicted gene 9010 (Gm9010), mRNA"	408070 ; 668158	2.68086	-3.26094
Clk3	"Mus musculus CDC-like kinase 3 (Clk3), mRNA [NM_007713]"	102414	-7.76006	3.24414
Cphx	"Mus musculus cytoplasmic polyadenylated homeobox (Cphx), mRNA [NM_175342]"	105594	2.60663	-5.30266
D930048N14Rik	"Mus musculus RIKEN cDNA D930048N14 gene (D930048N14Rik), non-coding RNA"	97775	2.66055	-5.63432
Dcbld2	"Mus musculus discoidin, CUB and LCCL domain containing 2 (Dcbld2), mRNA [NM_028523]"	73379	5.79922	-4.72451
Dtx3	"Mus musculus deltex 3 homolog (Drosophila) (Dtx3), mRNA [NM_030714]"	80904	-3.93319	2.96673
Dyrk2 ; 4932442E05Rik	"Mus musculus dual-specificity tyrosine-(Y)-phosphorylation regulated kinase 2 (Dyrk2), mRNA"	69181 ; 74415	2.49712	-5.28941
E030030I06Rik	"PREDICTED: Mus musculus RIKEN cDNA E030030I06 gene, transcript variant 4 (E030030I06Rik), mRNA"	319887	46.3212	-53.0827
Ehf	"Mus musculus ets homologous factor (Ehf), mRNA [NM_007914]"	13661	2.46333	-5.41401
Faf2	"Mus musculus UBX domain containing 8 (Ubxd8), mRNA [NM_178397]"	76577	2.4943	-5.34449
Gfap	"Mus musculus glial fibrillary acidic protein (Gfap), mRNA [NM_010277]"	14580	-5.31266	5.76024
Ghdc	"Mus musculus GH3 domain containing (Ghdc), mRNA [NM_031871]"	80860	4.1341	-4.84985
Gja10	"Mus musculus gap junction membrane channel protein alpha 10 (Gja10), mRNA [NM_010289]"	14610	3.6583	-5.41837
Gm2200	"PREDICTED: Mus musculus hypothetical protein LOC100039386, transcript variant 1 (LOC100039386), mRNA"	100039386	2.53201	-5.69328
Gm2644	"PREDICTED: Mus musculus hypothetical protein LOC100040175 (LOC100040175), mRNA"	100040175	10.4826	-5.68819
Gm4104	"PREDICTED: Mus musculus hypothetical protein LOC100042911 (LOC100042911), mRNA"	100042911	4.57333	-3.77089
Gm5494	"PREDICTED: Mus musculus predicted gene, EG433107 (EG433107), mRNA"	433107	-11.3911	19.7775
Gm9846 ; Rps27	"Mus musculus ribosomal protein S27 (Rps27), mRNA [NM_027015]"	100043813 ; 57294	6.63323	-11.1877
Golim4	"Mus musculus golgi phosphoprotein 4 (Golph4), mRNA [NM_175193]"	73124	6.24181	-6.78176
Gsr	"Mus musculus glutathione reductase 1 (Gsr), mRNA [NM_010344]"	14782	2.53271	-5.26004
Ino80d	"Mus musculus INO80 complex subunit D (Ino80d), transcript variant 1, mRNA"	227195	6.1927	-5.2353
Kcnj2	"Mus musculus potassium inwardly-rectifying channel, subfamily J, member 2 (Kcnj2), mRNA [NM_008425]"	16518	3.07033	-4.95751
Kcnt2 ; 4930590L20Rik	"Mus musculus potassium channel, subfamily T, member 2 (Kcnt2), mRNA [NM_001081027]"	240776 ; 75910	11.3704	-6.19383
Lrrc4b	"Mus musculus leucine rich repeat containing 4B (Lrrc4b), mRNA [NM_198250]"	272381	4.23619	-4.67556
Lysmd3	"Mus musculus LysM, putative peptidoglycan-binding, domain containing 3 (Lysmd3), mRNA [NM_030257]"	80289	-7.23795	4.37958
Metapl1	"Mus musculus methionine aminopeptidase-like 1 (Metapl1), mRNA [NM_025633]"	66559	3.98103	-4.56855
N4bp2l2	"Mus musculus cDNA sequence BC037393 (BC037393), mRNA [NM_201369]"	381695	3.3086	-4.34363
Nadk	"Mus musculus NAD kinase (Nadk), transcript variant 1, mRNA"	192185	6.22234	-4.06917
Naif1	"Mus musculus RIKEN cDNA 4933440H19 gene (4933440H19Rik), mRNA [NM_194335]"	71254	-4.20177	4.32339
Nt5c	"Mus musculus 5',3'-nucleotidase, cytosolic (Nt5c), mRNA [NM_015807]"	50773	-6.58369	4.70181
Olfr1494	"Mus musculus olfactory receptor 1494 (Olfr1494), mRNA [NM_146990]"	258992	3.19569	-5.64523
Olfr495	"Mus musculus olfactory receptor 495 (Olfr495), mRNA [NM_146364]"	258361	2.68253	-7.16091
Pak6	"Mus musculus p21 protein (Cdc42/Rac)-activated kinase 6 (Pak6), transcript variant 2, mRNA"	214230	11.4661	-9.3294
Pard3b	"Mus musculus par-3 partitioning defective 3 homolog B (C. elegans) (Pard3b), mRNA"	72823	-6.6224	4.78837
Pbx1	"Mus musculus pre B-cell leukemia transcription factor 1 (Pbx1), transcript variant a, mRNA [NM_183355]"	18514	3.37552	-6.76765
Phax	"Mus musculus RNA U, small nuclear RNA export adaptor (Rnuxa), mRNA [NM_019996]"	56698	3.93815	-6.10108
Pik3r3	"Mus musculus phosphatidylinositol 3 kinase, regulatory subunit, polypeptide 3 (p55) (Pik3r3), mRNA [NM_181585]"	18710	2.55423	-5.13739
Pkhd1	"Mus musculus polycystic kidney and hepatic disease 1 (Pkhd1), mRNA [NM_153179]"	241035	2.85547	-7.43312
Prr9	"Mus musculus RIKEN cDNA A030004J04 gene (A030004J04Rik), mRNA [NM_175424]"	109314	2.51587	-5.30861
Psma7	"Mus musculus proteasome (prosome, macropain) subunit, alpha type 7 (Psma7), mRNA [NM_011969]"	26444	-10.1587	4.74009
Pstk	"Mus musculus phosphoseryl-tRNA kinase (Pstk), mRNA [NM_001039534]"	214580	3.14672	-5.45618
Rb1	"Mus musculus retinoblastoma 1 (Rb1), mRNA [NM_009029]"	19645	4.71988	-4.52517
Rbm24	"Mus musculus RNA binding motif protein 24 (Rbm24), mRNA [NM_001081425]"	666794	6.41262	-4.57909
Scx	"Mus musculus scleraxis (Scx), mRNA [NM_198885]"	20289	7.48148	-6.93066
Sec61a1	"Mus musculus Sec61 alpha 1 subunit (S. cerevisiae) (Sec61a1), mRNA [NM_016906]"	53421	4.22992	-7.38636
Sirt6	"Mus musculus sirtuin 6 (silent mating type information regulation 2, homolog) 6 (S. cerevisiae) (Sirt6), transcript variant 2, mRNA"	50721	6.52821	-11.5202
Slc26a7	"Mus musculus solute carrier family 26, member 7 (Slc26a7), mRNA [NM_145947]"	208890	7.89386	-5.69974
Slc36a4	"Mus musculus solute carrier family 36 (proton/amino acid symporter), member 4 (Slc36a4), mRNA [NM_172289]"	234967	3.28399	-5.35878
Spry4	"Mus musculus sprouty homolog 4 (Drosophila) (Spry4), mRNA [NM_011898]"	24066	2.49962	-5.4088
Taf2	"Mus musculus TAF2 RNA polymerase II, TATA box binding protein (TBP)-associated factor (Taf2), mRNA [NM_001081288]"	319944	5.6346	-5.10814
Tarsl2	"Mus musculus threonyl-tRNA synthetase-like 2 (Tarsl2), mRNA [NM_172310]"	272396	2.60065	-5.91899
Tbc1d15	"Mus musculus TBC1 domain family, member 15 (Tbc1d15), mRNA [NM_025706]"	66687	3.45088	-4.61197
Tcfcp2l1	"Mus musculus transcription factor CP2-like 1 (Tcfcp2l1), mRNA [NM_023755]"	81879	3.27581	-4.34035
Tenc1	"Mus musculus tensin like C1 domain-containing phosphatase (Tenc1), mRNA [NM_153533]"	209039	8.2605	-7.07202
Tmem199	"Mus musculus expressed sequence AI316787 (AI316787), mRNA [NM_199199]"	195040	-39.6039	21.2114
Urb2	"Mus musculus cDNA sequence AK122209 (AK122209), mRNA [NM_001029876]"	382038	2.56032	-5.37166
V1re10	"Mus musculus vomeronasal 1 receptor, E10 (V1re10), mRNA [NM_134229]"	171263	4.11656	-2.94223
