# Supplementary material for: Transcriptome Analysis of Spermatogenically Regressed, Recrudescent and Active Phase Testis of Seasonally Breeding Wall Lizards Hemidactylus flaviviridis
Source: PLoS One. 2013 Mar 11;8(3):e58276. doi: 10.1371/journal.pone.0058276 (PMC3594293; doi:10.1371/journal.pone.0058276)
Supplement: Table S6 — Complete list of genes expressed only in active phase as compared to recrudescent phase. (XLS) [file pone.0058276.s006.xls]

## Sheet: Sheet1
Gene_Symbol	Description	Gene_ID	FC Active vs Recrudescent
Acap2	"Mus musculus centaurin, beta 2 (Centb2), mRNA [NM_030138]"	78618	4.53389
Acin1	"Mus musculus apoptotic chromatin condensation inducer 1 (Acin1), transcript variant 2, mRNA [NM_023190]"	56215	3.27565
Adam1b	"Mus musculus a disintegrin and metallopeptidase domain 1b (Adam1b), mRNA [NM_172125]"	280667	2.58859
Adam26a	"Mus musculus a disintegrin and metallopeptidase domain 26A (testase 3) (Adam26a), mRNA [NM_010085]"	13525	2.41995
Adar	"Mus musculus adenosine deaminase, RNA-specific (Adar), transcript variant 1, mRNA [NM_019655]"	56417	4.8831
Adi1	"Mus musculus acireductone dioxygenase 1 (Adi1), mRNA [NM_134052]"	104923	-2.51529
Adipor2	"Mus musculus adiponectin receptor 2 (Adipor2), mRNA [NM_197985]"	68465	-2.60854
Agxt2l2	"Mus musculus alanine-glyoxylate aminotransferase 2-like 2 (Agxt2l2), mRNA [NM_028398]"	72947	9.11228
AI314180	"Mus musculus expressed sequence AI314180 (AI314180), mRNA [NM_172381]"	230249	2.63966
AI450353 ; Pex12	"Mus musculus peroxisomal biogenesis factor 12 (Pex12), mRNA [NM_134025]"	103729 ; 103737	3.17815
Akap2	"Mus musculus A kinase (PRKA) anchor protein 2 (Akap2), transcript variant 1, mRNA [NM_001035533]"	11641	-5.83737
Alg5	"Mus musculus asparagine-linked glycosylation 5 homolog (yeast, dolichyl-phosphate beta-glucosyltransferase) (Alg5), mRNA [NM_025442]"	66248	2.74288
Alkbh4	"Mus musculus alkB, alkylation repair homolog 4 (E. coli) (Alkbh4), mRNA [NM_028070]"	72041	2.99835
Amot	"Mus musculus angiomotin (Amot), mRNA [NM_153319]"	27494	3.18139
Anapc10	"Mus musculus anaphase promoting complex subunit 10 (Anapc10), mRNA [NM_026904]"	68999	-4.92419
Ankrd13b	"Mus musculus ankyrin repeat domain 13b (Ankrd13b), mRNA [NM_172945]"	268445	2.5157
Ankrd26	"Mus musculus ankyrin repeat domain 26 (Ankrd26), mRNA [NM_001081112]"	232339	5.1025
Anxa1	"Mus musculus annexin A1 (Anxa1), mRNA [NM_010730]"	16952	5.93523
Anxa13	"Mus musculus annexin A13 (Anxa13), mRNA [NM_027211]"	69787	2.72916
Astn2	"Mus musculus astrotactin 2 (Astn2), transcript variant 2, mRNA [NM_207109]"	56079	4.33834
Atoh8	"Mus musculus atonal homolog 8 (Drosophila) (Atoh8), mRNA [NM_153778]"	71093	2.44457
Atp10a	"Mus musculus ATPase, class V, type 10A (Atp10a), mRNA [NM_009728]"	11982	3.41202
Aurka	"Mus musculus aurora kinase A (Aurka), mRNA [NM_011497]"	20878	4.64494
B3gat1	"Mus musculus beta-1,3-glucuronyltransferase 1 (glucuronosyltransferase P) (B3gat1), mRNA [NM_029792]"	76898	-2.9645
BC040756	"PREDICTED: Mus musculus cDNA sequence BC040756 (BC040756), mRNA"	414073	-5.49518
BC050777	"Mus musculus cDNA sequence BC050777 (BC050777), mRNA [NM_183181]"	241850	5.76311
Bhlhe22	"Mus musculus basic helix-loop-helix domain containing, class B5 (Bhlhb5), mRNA [NM_021560]"	59058	5.39751
C330027C09Rik	"Mus musculus RIKEN cDNA C330027C09 gene (C330027C09Rik), mRNA [NM_172616]"	224171	5.74971
C730027H18Rik	"PREDICTED: Mus musculus RIKEN cDNA C730027H18 gene (C730027H18Rik), mRNA"	319572	-2.52266
Cacnb4 ; A430018G15Rik	"Mus musculus calcium channel, voltage-dependent, beta 4 subunit (Cacnb4), transcript variant 2, mRNA [NM_146123]"	12298 ; 414078	3.13331
Cbr3	"Mus musculus carbonyl reductase 3 (Cbr3), mRNA [NM_173047]"	109857	3.44643
Ccdc7	"Mus musculus coiled-coil domain containing 7 (Ccdc7), mRNA [NM_029061]"	74703	6.13466
Ccdc8	"Mus musculus coiled-coil domain containing 8 (Ccdc8), mRNA"	434130	5.70253
Cecr2	"PREDICTED: Mus musculus cat eye syndrome chromosome region, candidate 2 homolog (human), transcript variant 1 (Cecr2), mRNA [XM_204234]"	330409	-7.14331
Chrm4	"Mus musculus cholinergic receptor, muscarinic 4 (Chrm4), mRNA [NM_007699]"	12672	2.69202
Ciita	"Mus musculus class II transactivator (Ciita), mRNA [NM_007575]"	12265	2.56882
Cldn10a	"Mus musculus claudin 10 (Cldn10), transcript variant 2, mRNA [NM_021386]"	58187	-2.67206
Clec4a2	"Mus musculus C-type lectin domain family 4, member a2 (Clec4a2), mRNA [NM_011999]"	26888	2.6716
Clec4b1	"Mus musculus C-type lectin domain family 4, member b1 (Clec4b1), mRNA [NM_027218]"	69810	3.20627
Cops7a	"Mus musculus COP9 (constitutive photomorphogenic) homolog, subunit 7a (Arabidopsis thaliana) (Cops7a), mRNA [NM_012003]"	26894	28.0535
Coq10b	"Mus musculus coenzyme Q10 homolog B (S. cerevisiae) (Coq10b), transcript variant 2, mRNA [NM_026424]"	67876	2.43208
Cpsf2	"Mus musculus cleavage and polyadenylation specific factor 2 (Cpsf2), mRNA [NM_016856]"	51786	-6.61516
Cpsf6	"Mus musculus cleavage and polyadenylation specific factor 6 (Cpsf6), mRNA"	432508	2.52378
Crbn	"Mus musculus cereblon (Crbn), transcript variant 1, mRNA [NM_021449]"	58799	2.51413
Crct1	"Mus musculus cysteine-rich C-terminal 1 (Crct1), mRNA [NM_028798]"	74175	4.67405
Csde1	"Mus musculus cold shock domain containing E1, RNA binding (Csde1), mRNA [NM_144901]"	229663	3.666
Cst6	"Mus musculus cystatin E/M (Cst6), mRNA [NM_028623]"	73720	5.23445
Cxcr4	"Mus musculus chemokine (C-X-C motif) receptor 4 (Cxcr4), mRNA [NM_009911]"	12767	2.39534
Cyp2b13 ; Cyp2b9	"Mus musculus cytochrome P450, family 2, subfamily b, polypeptide 9 (Cyp2b9), mRNA [NM_010000]"	13089 ; 13094	-3.16926
Cyp51	"Mus musculus cytochrome P450, family 51 (Cyp51), mRNA [NM_020010]"	13121	4.88194
D5Ertd579e	"PREDICTED: Mus musculus similar to D5Ertd579e protein (LOC100040825), mRNA"	320661	3.26266
Dalrd3	"Mus musculus DALR anticodon binding domain containing 3 (Dalrd3), mRNA [NM_026378]"	67789	-2.88574
Dclk1	"Mus musculus doublecortin-like kinase 1 (Dclk1), mRNA [NM_019978]"	13175	-9.76325
Ddx58	"Mus musculus DEAD (Asp-Glu-Ala-Asp) box polypeptide 58 (Ddx58), mRNA [NM_172689]"	230073	-3.78349
Dido1 ; C130092D22Rik	"Mus musculus death inducer-obliterator 1 (Dido1), transcript variant 2, mRNA [NM_177852]"	23856 ; 320192	3.2636
Dock2	"Mus musculus dedicator of cyto-kinesis 2 (Dock2), mRNA [NM_033374]"	94176	4.79721
Dynlrb2	"Mus musculus dynein light chain roadblock-type 2 (Dynlrb2), mRNA [NM_029297]"	75465	-2.93031
E330014E10Rik	"Mus musculus RIKEN cDNA E330014E10 gene (E330014E10Rik), mRNA"	665943	2.52037
Eapp	"Mus musculus E2F-associated phosphoprotein (Eapp), mRNA [NM_025456]"	66266	3.20493
EG634650	"Mus musculus predicted gene, EG634650 (EG634650), mRNA [NM_001039647]"	634650	3.32706
Elavl4	"Mus musculus ELAV (embryonic lethal, abnormal vision, Drosophila)-like 4 (Hu antigen D) (Elavl4), transcript variant 1, mRNA [NM_010488]"	15572	10.237
ENSMUSG00000072735 ; Gm3642 ; ENSMUSG00000079399 ; 2610042L04Rik	"PREDICTED: Mus musculus similar to 2610042L04Rik, transcript variant 4 (LOC100041151), mRNA"	100041151 ; 100042054 ; 100169868 ; 554327	-5.58836
Epo	"Mus musculus erythropoietin (Epo), mRNA [NM_007942]"	13856	2.56796
Erbb2ip	"Mus musculus Erbb2 interacting protein (Erbb2ip), transcript variant 1, mRNA [NM_001005868]"	59079	3.01909
Exosc7	"Mus musculus exosome component 7 (Exosc7), mRNA [NM_001081188]"	66446	4.14306
Extl2	"Mus musculus exotoses (multiple)-like 2 (Extl2), mRNA [NM_021388]"	58193	-6.51066
Fads6	"Mus musculus fatty acid desaturase domain family, member 6 (Fads6), mRNA [NM_178035]"	328035	6.51929
Fam107b	"Mus musculus RIKEN cDNA 3110001A13 gene (3110001A13Rik), mRNA [NM_025626]"	66540	2.78024
Fam175b	"Mus musculus RIKEN cDNA C430003P19 gene (C430003P19Rik), mRNA [NM_198017]"	109359	2.43128
Fam19a3	"Mus musculus RIKEN cDNA 7530404M11 gene (7530404M11Rik), mRNA [NM_183224]"	329731	2.84413
Fam65b	"Mus musculus RIKEN cDNA 6330500D04 gene (6330500D04Rik), transcript variant 2, mRNA [NM_001080381]"	193385	-2.8189
Fbxo28	"Mus musculus F-box protein 28 (Fbxo28), mRNA [NM_175127]"	67948	2.54671
Ffar2	"Mus musculus free fatty acid receptor 2 (Ffar2), mRNA [NM_146187]"	233079	2.50863
Fkbp15	"Mus musculus FK506 binding protein 15 (Fkbp15), mRNA"	338355	5.76532
Flrt2 ; Gm8763	"Mus musculus fibronectin leucine rich transmembrane protein 2 (Flrt2), mRNA [NM_201518]"	399558 ; 667688	-4.58415
Fnbp1l	"Mus musculus formin binding protein 1-like (Fnbp1l), mRNA [NM_153118]"	214459	2.59094
Gatad1	"Mus musculus GATA zinc finger domain containing 1 (Gatad1), mRNA [NM_026033]"	67210	2.75248
Gba	"Mus musculus glucosidase, beta, acid (Gba), mRNA [NM_008094]"	14466	-3.98158
Gcc2	"Mus musculus GRIP and coiled-coil domain containing 2 (Gcc2), mRNA [NM_027375]"	70297	-2.42888
Gm10760 ; Mctp1	"Mus musculus multiple C2 domains, transmembrane 1 (Mctp1), mRNA [NM_030174]"	634611 ; 78771	-3.8378
Gm12349	"PREDICTED: Mus musculus hypothetical protein LOC100044572 (LOC100044572), mRNA"	100040491	2.65576
Gm14598	"PREDICTED: Mus musculus similar to Xlr-related, meiosis regulated, transcript variant 1 (LOC100040317), mRNA"	100040317	3.07741
Gm26	"PREDICTED: Mus musculus gene model 26, (NCBI) (Gm26), mRNA"	195296	2.63913
Gm4200	"PREDICTED: Mus musculus similar to Unknown (protein for IMAGE:1366468) (LOC100043060), mRNA"	100043060	-2.78194
Gm4517	"PREDICTED: Mus musculus similar to pheromone receptor V3R8, transcript variant 2 (LOC100043559), mRNA"	100043559	2.68455
Gm4553	"PREDICTED: Mus musculus similar to keratin associated protein 5-4 (LOC100048628), mRNA"	100043617	7.47328
Gm4632	"PREDICTED: Mus musculus hypothetical protein LOC100043765 (LOC100043765), mRNA"	100043765	4.84248
Gm4880	"PREDICTED: Mus musculus predicted gene, EG232930 (EG232930), mRNA"	232930	9.83593
Gm5488	"PREDICTED: Mus musculus similar to zinc finger protein 654 (LOC433036), mRNA"	433036	-4.99475
Gm6365	"PREDICTED: Mus musculus hypothetical LOC634257, transcript variant 2 (LOC634257), mRNA"	622845	3.11138
Gm6421	"PREDICTED: Mus musculus predicted gene, EG623365, transcript variant 1 (EG623365), mRNA"	623365	2.4983
Gm6829	"PREDICTED: Mus musculus predicted gene, EG628040 (EG628040), mRNA"	628040	4.71545
Gm7281	"PREDICTED: Mus musculus similar to SP140 nuclear body protein family member (LOC639868), mRNA"	639868	2.67079
Gm7628	"PREDICTED: Mus musculus predicted gene, EG665413 (EG665413), mRNA"	665413	4.13267
Gm7931	"PREDICTED: Mus musculus similar to high mobility group nucleosomal binding domain 2 (LOC637089), mRNA"	666103	2.94581
Gm8395	"PREDICTED: Mus musculus predicted gene, EG666975 (EG666975), mRNA"	666975	2.68249
Gm9720	"PREDICTED: Mus musculus similar to CG32602-PA (LOC677603), mRNA"	677603	2.89613
Gm9732	"PREDICTED: Mus musculus RIKEN cDNA 1700049E17 gene (1700049E17Rik), mRNA"	73415	-5.92094
Gmcl1l	"Mus musculus RIKEN cDNA 1700017G21 gene (1700017G21Rik), mRNA [NM_027955]"	71847	3.53427
Gmeb1	"Mus musculus glucocorticoid modulatory element binding protein 1 (Gmeb1), transcript variant 2, mRNA"	56809	4.15399
Gnas ; AF085738	"Mus musculus GNAS (guanine nucleotide binding protein, alpha stimulating) complex locus (Gnas), transcript variant 1, mRNA [NM_010309]"	14683 ; 192158	-3.52227
Gpr180	"Mus musculus G protein-coupled receptor 180 (Gpr180), mRNA [NM_021434]"	58245	-7.22462
Gramd3	"Mus musculus GRAM domain containing 3 (Gramd3), mRNA [NM_026240]"	107022	2.53944
H2-M1	"Mus musculus histocompatibility 2, M region locus 1 (H2-M1), mRNA [NM_177636]"	224756	3.64025
Hemt1	"Mus musculus hematopoietic cell transcript 1 (Hemt1), mRNA [NM_010416]"	15202	-2.50266
Herc1	"PREDICTED: Mus musculus hect (homologous to the E6-AP (UBE3A) carboxyl terminus) domain and RCC1 (CHC1)-like domain (RLD) 1, transcript variant 10 (Herc1), mRNA"	235439	5.06466
Herc1	"PREDICTED: Mus musculus hect (homologous to the E6-AP (UBE3A) carboxyl terminus) domain and RCC1 (CHC1)-like domain (RLD) 1, transcript variant 6 (Herc1), mRNA [XM_899515]"	235439	2.79565
Hmgcr	"Mus musculus 3-hydroxy-3-methylglutaryl-Coenzyme A reductase (Hmgcr), mRNA [NM_008255]"	15357	2.56126
Homer2	"Mus musculus homer homolog 2 (Drosophila) (Homer2), mRNA [NM_011983]"	26557	20.2379
Hpn	"Mus musculus hepsin (Hpn), mRNA [NM_008281]"	15451	2.46134
Hsd3b2 ; Hsd3b3	"Mus musculus hydroxy-delta-5-steroid dehydrogenase, 3 beta- and steroid delta-isomerase 3 (Hsd3b3), mRNA [NM_001012306]"	15493 ; 15494	2.82891
Hspa4l	"Mus musculus heat shock protein 4 like (Hspa4l), mRNA [NM_011020]"	18415	-8.96579
Id1	"Mus musculus inhibitor of DNA binding 1 (Id1), mRNA [NM_010495]"	15901	3.94043
Id3	"Mus musculus inhibitor of DNA binding 3 (Id3), mRNA [NM_008321]"	15903	4.44375
Ikbke	"Mus musculus inhibitor of kappaB kinase epsilon (Ikbke), mRNA [NM_019777]"	56489	2.56412
Il15ra	"Mus musculus interleukin 15 receptor, alpha chain (Il15ra), transcript variant 1, mRNA [NM_008358]"	16169	11.2026
Il17b	"Mus musculus interleukin 17B (Il17b), mRNA [NM_019508]"	56069	2.54525
Imp4 ; D1Ertd448e	"Mus musculus IMP4, U3 small nucleolar ribonucleoprotein, homolog (yeast) (Imp4), mRNA [NM_178601]"	27993 ; 52318	2.42261
Ing4 ; Acrbp	"Mus musculus inhibitor of growth family, member 4 (Ing4), mRNA [NM_133345]"	28019 ; 54137	3.26792
Itga3	"Mus musculus integrin alpha 3 (Itga3), mRNA [NM_013565]"	16400	2.54182
Kcnb1	"Mus musculus potassium voltage gated channel, Shab-related subfamily, member 1 (Kcnb1), mRNA [NM_008420]"	16500	2.98387
Kcng4	"Mus musculus potassium voltage-gated channel, subfamily G, member 4 (Kcng4), mRNA [NM_025734]"	66733	3.56085
Kcnh6	"Mus musculus potassium voltage-gated channel, subfamily H (eag-related), member 6 (Kcnh6), mRNA [NM_001037712]"	192775	11.5663
Kcnt1	"Mus musculus potassium channel, subfamily T, member 1 (Kcnt1), mRNA [NM_175462]"	227632	5.1366
Kdm4a	"Mus musculus jumonji domain containing 2A (Jmjd2a), mRNA [NM_172382]"	230674	2.95131
Khk	"Mus musculus ketohexokinase (Khk), mRNA [NM_008439]"	16548	-7.4994
Kif2a	"Mus musculus kinesin family member 2A (Kif2a), mRNA [NM_008442]"	16563	3.85754
Ldhc	"Mus musculus lactate dehydrogenase C (Ldhc), mRNA [NM_013580]"	16833	3.52646
Lemd3	"Mus musculus LEM domain containing 3 (Lemd3), mRNA [NM_001081193]"	380664	-2.91624
Lepre1	"Mus musculus leprecan 1 (Lepre1), transcript variant 1, mRNA [NM_019782]"	56401	2.51584
Lman2l	"Mus musculus lectin, mannose-binding 2-like (Lman2l), mRNA [NM_001013374]"	214895	-3.86044
Lpgat1	"Mus musculus lysophosphatidylglycerol acyltransferase 1 (Lpgat1), transcript variant 2, mRNA"	226856	3.21441
Lrrtm4	"Mus musculus leucine rich repeat transmembrane neuronal 4 (Lrrtm4), mRNA"	243499	3.29347
Luc7l2 ; E130108L08Rik	"Mus musculus LUC7-like 2 (S. cerevisiae) (Luc7l2), mRNA [NM_138680]"	192196 ; 78000	2.42023
Lypd6	"Mus musculus LY6/PLAUR domain containing 6 (Lypd6), mRNA [NM_177139]"	320343	3.91076
Lypla2	"Mus musculus lysophospholipase 2 (Lypla2), mRNA [NM_011942]"	26394	9.83092
Mamstr	"Mus musculus MEF2 activating motif and SAP domain containing transcriptional regulator (Mamstr), transcript variant 1, mRNA"	74490	2.99547
Map1lc3b	"Mus musculus microtubule-associated protein 1 light chain 3 beta (Map1lc3b), mRNA [NM_026160]"	67443	10.4888
Maz	"Mus musculus MYC-associated zinc finger protein (purine-binding transcription factor) (Maz), mRNA [NM_010772]"	17188	2.82979
Med16	"Mus musculus thyroid hormone receptor associated protein 5 (Thrap5), mRNA [NM_198107]"	216154	3.96467
Mef2a	"Mus musculus myocyte enhancer factor 2A (Mef2a), mRNA [NM_001033713]"	17258	-2.7518
Mpz	"Mus musculus myelin protein zero (Mpz), mRNA [NM_008623]"	17528	4.64705
Mpzl3	"Mus musculus myelin protein zero-like 3 (Mpzl3), transcript variant 2, mRNA"	319742	-2.57267
Mrps33	"Mus musculus mitochondrial ribosomal protein S33 (Mrps33), nuclear gene encoding mitochondrial protein, transcript variant 1, mRNA [NM_010270]"	14548	4.99642
Muc4	"Mus musculus mucin 4 (Muc4), mRNA [NM_080457]"	140474	7.61654
Myoz1	"Mus musculus myozenin 1 (Myoz1), mRNA [NM_021508]"	59011	4.90991
Myst2	"Mus musculus MYST histone acetyltransferase 2 (Myst2), mRNA [NM_177619]"	217127	3.30215
Ncapg	"Mus musculus non-SMC condensin I complex, subunit G (Ncapg), mRNA"	54392	-2.51104
Nhedc1	"Mus musculus Na+/H+ exchanger domain containing 1 (Nhedc1), mRNA"	74446	-8.75683
Nisch	"Mus musculus nischarin (Nisch), mRNA [NM_022656]"	64652	5.04191
Nsun5	"Mus musculus NOL1/NOP2/Sun domain family, member 5 (Nsun5), mRNA [NM_145414]"	100609	3.96191
Ntrk2	"Mus musculus neurotrophic tyrosine kinase, receptor, type 2 (Ntrk2), transcript variant 2, mRNA [NM_008745]"	18212	2.73024
Nudcd1	"Mus musculus NudC domain containing 1 (Nudcd1), mRNA [NM_026149]"	67429	2.87371
Odz4	"Mus musculus odd Oz/ten-m homolog 4 (Drosophila) (Odz4), mRNA [NM_011858]"	23966	-4.41699
Olfr1048	"Mus musculus olfactory receptor 1048 (Olfr1048), mRNA [NM_147014]"	259016	4.8254
Olfr1118	"Mus musculus olfactory receptor 1118 (Olfr1118), mRNA"	404328	-7.50425
Olfr1340	"Mus musculus olfactory receptor 1340 (Olfr1340), mRNA [NM_146304]"	258301	2.4138
Olfr1423	"Mus musculus olfactory receptor 1423 (Olfr1423), mRNA [NM_146680]"	258675	2.52883
Olfr1484	"Mus musculus olfactory receptor 1484 (Olfr1484), mRNA [NM_146291]"	258288	2.49719
Olfr288	"Mus musculus olfactory receptor 288 (Olfr288), mRNA [NM_001011733]"	545140	-3.13343
Olfr502	"Mus musculus olfactory receptor 502 (Olfr502), mRNA [NM_146739]"	258734	7.1103
Olfr695	"Mus musculus olfactory receptor 695 (Olfr695), mRNA [NM_146598]"	258591	4.16321
Olfr700	"Mus musculus olfactory receptor 700 (Olfr700), mRNA [NM_146600]"	258593	5.54604
Otop2	"Mus musculus otopetrin 2 (Otop2), mRNA [NM_172801]"	237987	4.22094
OTTMUSG00000017864 ; Obp1b	"PREDICTED: Mus musculus similar to odorant binding protein Ia (LOC628991), mRNA [XM_893814]"	236874 ; 628991	2.45406
Pacsin2	"Mus musculus protein kinase C and casein kinase substrate in neurons 2 (Pacsin2), mRNA [NM_011862]"	23970	2.41586
Paip2b	"Mus musculus poly(A) binding protein interacting protein 2B (Paip2b), mRNA [NM_146169]"	232164	2.44022
Pam	"Mus musculus peptidylglycine alpha-amidating monooxygenase (Pam), mRNA [NM_013626]"	18484	3.8746
Pdhx	"Mus musculus pyruvate dehydrogenase complex, component X (Pdhx), mRNA [NM_175094]"	27402	-3.55407
Pdlim5	"Mus musculus PDZ and LIM domain 5 (Pdlim5), transcript variant 2, mRNA [NM_019809]"	56376	2.57326
Pelo	"Mus musculus pelota homolog (Drosophila) (Pelo), mRNA [NM_134058]"	105083	3.34575
Pex10	"Mus musculus peroxisome biogenesis factor 10 (Pex10), mRNA [NM_001042407]"	668173	2.56484
Pex16	"Mus musculus peroxisome biogenesis factor 16 (Pex16), mRNA [NM_145122]"	18633	2.90547
Pex26	"Mus musculus peroxisome biogenesis factor 26 (Pex26), mRNA [NM_028730]"	74043	-2.84727
Phf15	"Mus musculus PHD finger protein 15 (Phf15), mRNA [NM_199299]"	76901	3.37593
Phf21a	"Mus musculus PHD finger protein 21A (Phf21a), transcript variant 1, mRNA [NM_138755]"	192285	3.60443
Plcl2	"Mus musculus phospholipase C-like 2 (Plcl2), mRNA [NM_013880]"	224860	2.92604
Plekhh1	"Mus musculus pleckstrin homology domain containing, family H (with MyTH4 domain) member 1 (Plekhh1), mRNA"	211945	5.70896
Pmm1	"Mus musculus phosphomannomutase 1 (Pmm1), mRNA [NM_013872]"	29858	4.94626
Ppfia4	"PREDICTED: Mus musculus protein tyrosine phosphatase, receptor type, f polypeptide (PTPRF), interacting protein (liprin), alpha 4, transcript variant 1 (Ppfia4), mRNA [XM_129443]"	68507	2.72233
Ppil5	"Mus musculus peptidylprolyl isomerase (cyclophilin) like 5 (Ppil5), mRNA [NM_001081406]"	69706	2.42753
Ppp1r16a	"Mus musculus protein phosphatase 1, regulatory (inhibitor) subunit 16A (Ppp1r16a), mRNA [NM_033371]"	73062	11.3864
Prpf38b	"Mus musculus PRP38 pre-mRNA processing factor 38 (yeast) domain containing B (Prpf38b), mRNA [NM_025845]"	66921	9.90405
Prpf4	"Mus musculus PRP4 pre-mRNA processing factor 4 homolog (yeast) (Prpf4), mRNA [NM_027297]"	70052	2.69161
Psd2	"Mus musculus pleckstrin and Sec7 domain containing 2 (Psd2), mRNA [NM_028707]"	74002	3.48725
Psmc1	"Mus musculus protease (prosome, macropain) 26S subunit, ATPase 1 (Psmc1), mRNA [NM_008947]"	19179	-3.9257
Ptpn13	"Mus musculus protein tyrosine phosphatase, non-receptor type 13 (Ptpn13), mRNA [NM_011204]"	19249	4.95574
Ptprc	"Mus musculus protein tyrosine phosphatase, receptor type, C (Ptprc), mRNA [NM_011210]"	19264	2.51424
Ptprn	"Mus musculus protein tyrosine phosphatase, receptor type, N (Ptprn), mRNA [NM_008985]"	19275	-6.38223
Qpctl	"Mus musculus glutaminyl-peptide cyclotransferase-like (Qpctl), mRNA [NM_026111]"	67369	2.64046
Ralgapa1	"Mus musculus GTPase activating RANGAP domain-like 1 (Garnl1), transcript variant 2, mRNA [NM_019994]"	56784	2.80113
Rasl10a	"Mus musculus RAS-like, family 10, member A (Rasl10a), mRNA [NM_145216]"	75668	-3.83041
Rbmxrt	"Mus musculus RNA binding motif protein, X chromosome retrogene (Rbmxrt), mRNA [NM_009033]"	19656	3.90281
Recql4	"Mus musculus RecQ protein-like 4 (Recql4), mRNA [NM_058214]"	79456	-3.30595
Reg3a	"Mus musculus regenerating islet-derived 3 alpha (Reg3a), mRNA [NM_011259]"	19694	-4.83326
Rheb	"Mus musculus RAS-homolog enriched in brain (Rheb), mRNA [NM_053075]"	19744	2.60686
Rint1	"Mus musculus RAD50 interactor 1 (Rint1), mRNA [NM_177323]"	72772	-4.81534
Rpl28	"Mus musculus ribosomal protein L28 (Rpl28), mRNA [NM_009081]"	19943	6.00458
Rpl3	"Mus musculus ribosomal protein L3 (Rpl3), mRNA [NM_013762]"	27367	4.93799
Rps7 ; Gm6472	"Mus musculus ribosomal protein S7 (Rps7), mRNA [NM_011300]"	20115 ; 624124	4.52346
Scyl3	"Mus musculus SCY1-like 3 (S. cerevisiae) (Scyl3), mRNA [NM_028776]"	240880	3.33639
Sdr39u1	"Mus musculus RIKEN cDNA 2310014G06 gene (2310014G06Rik), mRNA [NM_001082975]"	654795	-3.64253
Sec14l5	"PREDICTED: Mus musculus similar to hCG18754, transcript variant 2 (LOC239690), mRNA"	665119	-2.93262
Secisbp2l	"Mus musculus RIKEN cDNA 3110001I20 gene (3110001I20Rik), mRNA [NM_177608]"	70354	5.33096
Sema3f	"Mus musculus sema domain, immunoglobulin domain (Ig), short basic domain, secreted, (semaphorin) 3 F (Sema3f), mRNA [NM_011349]"	20350	-3.73027
Sepn1	"Mus musculus selenoprotein N, 1 (Sepn1), mRNA [NM_029100]"	74777	-3.54011
Serpine3	"PREDICTED: Mus musculus RIKEN cDNA E130113E03 gene (E130113E03Rik), mRNA [XM_893895]"	319433	6.44625
Siglec5	"Mus musculus sialic acid binding Ig-like lectin F (Siglecf), mRNA [NM_145581]"	233186	2.43371
Sit1	"Mus musculus suppression inducing transmembrane adaptor 1 (Sit1), mRNA [NM_019436]"	54390	6.66861
Slamf7	"Mus musculus SLAM family member 7 (Slamf7), mRNA [NM_144539]"	75345	3.50494
Slc28a3	"Mus musculus solute carrier family 28 (sodium-coupled nucleoside transporter), member 3 (Slc28a3), mRNA [NM_022317]"	114304	2.4911
Slc31a1	"Mus musculus solute carrier family 31, member 1 (Slc31a1), mRNA [NM_175090]"	20529	2.70339
Slk	"Mus musculus STE20-like kinase (yeast) (Slk), mRNA [NM_009289]"	20874	2.50259
Smagp	"Mus musculus cDNA sequence BC004728 (BC004728), transcript variant 1, mRNA [NM_174992]"	207818	-5.24433
Sptlc1	"Mus musculus serine palmitoyltransferase, long chain base subunit 1 (Sptlc1), mRNA [NM_009269]"	268656	3.07858
Stard5	"Mus musculus StAR-related lipid transfer (START) domain containing 5 (Stard5), mRNA [NM_023377]"	170460	3.36092
Supt6h	"Mus musculus suppressor of Ty 6 homolog (S. cerevisiae) (Supt6h), mRNA [NM_009297]"	20926	2.62365
Syde2	"PREDICTED: Mus musculus synapse defective 1, Rho GTPase, homolog 2 (C. elegans) (Syde2), mRNA [XM_001004384]"	214804	-2.68141
Syt1	"Mus musculus synaptotagmin I (Syt1), mRNA [NM_009306]"	20979	7.22934
Tada2l	"Mus musculus transcriptional adaptor 2 (ADA2 homolog, yeast)-like (Tada2l), mRNA [NM_172562]"	217031	2.79924
Tbc1d20	"Mus musculus TBC1 domain family, member 20 (Tbc1d20), mRNA [NM_024196]"	67231	-3.04888
Tcp11	"Mus musculus t-complex protein 11 (Tcp11), mRNA [NM_013687]"	21463	2.82856
Thsd4	"Mus musculus thrombospondin, type I, domain containing 4 (Thsd4), transcript variant 2, mRNA [NM_172444]"	207596	2.43463
Tk2	"Mus musculus thymidine kinase 2, mitochondrial (Tk2), mRNA [NM_021028]"	57813	3.29657
Tmem183a	"Mus musculus transmembrane protein 183A (Tmem183a), transcript variant 1, mRNA [NM_020588]"	57439	-19.493
Tmem194 ; 1700012D01Rik	"Mus musculus cDNA sequence BC030440 (BC030440), mRNA [NM_173732]"	210035 ; 72243	-6.61299
Tmem80	"Mus musculus transmembrane protein 80 (Tmem80), mRNA [NM_027797]"	71448	4.73665
Tmod2	"Mus musculus tropomodulin 2 (Tmod2), transcript variant 2, mRNA [NM_016711]"	50876	7.53302
Tnrc18	"Mus musculus zinc finger protein 469 (Zfp469), mRNA [NM_178242]"	231861	3.33915
Tpbpb	"Mus musculus trophoblast specific protein beta (Tpbpb), mRNA [NM_026429]"	116913	2.456
Trim26	"Mus musculus tripartite motif protein 26 (Trim26), transcript variant 1, mRNA [NM_001025599]"	22670	2.73918
Trim56	"Mus musculus tripartite motif-containing 56 (Trim56), mRNA [NM_201373]"	384309	6.73926
Tspan15	"Mus musculus tetraspanin 15 (Tspan15), mRNA [NM_197996]"	70423	2.60686
Ttc19	"Mus musculus tetratricopeptide repeat domain 19 (Ttc19), transcript variant 2, mRNA [NM_029704]"	72795	2.4049
Tulp2	"Mus musculus tubby-like protein 2 (Tulp2), transcript variant 1, mRNA [NM_008807]"	56734	2.48549
Unc93b1	"Mus musculus unc-93 homolog B1 (C. elegans) (Unc93b1), mRNA [NM_019449]"	54445	-3.15812
Usp54	"Mus musculus ubiquitin specific peptidase 54 (Usp54), mRNA [NM_030180]"	78787	2.46275
Utrn	"Mus musculus utrophin (Utrn), mRNA [NM_011682]"	22288	-8.75629
Uts2	"Mus musculus urotensin 2 (Uts2), mRNA [NM_011910]"	24111	-2.51709
Uty	"Mus musculus ubiquitously transcribed tetratricopeptide repeat gene, Y chromosome (Uty), mRNA [NM_009484]"	22290	2.70297
Vmn2r60	"Mus musculus vomeronasal 2, receptor 60 (Vmn2r60), mRNA"	637898	3.87206
Vmn2r70	"Mus musculus vomeronasal 2, receptor 70 (Vmn2r70), mRNA"	670940	4.19072
Vmn2r97	"Mus musculus vomeronasal 2, receptor 97 (Vmn2r97), mRNA"	627367	2.86386
Vmn2r-ps11 ; Vmn2r5 ; Vmn2r6	"Mus musculus vomeronasal 2, receptor 6 (Vmn2r6), mRNA"	319210 ; 667060 ; 667069	2.92402
Vnn1	"Mus musculus vanin 1 (Vnn1), mRNA [NM_011704]"	22361	-3.38128
Vps29	"Mus musculus vacuolar protein sorting 29 (S. pombe) (Vps29), mRNA [NM_019780]"	56433	2.61816
Wdr13	"Mus musculus WD repeat domain 13 (Wdr13), mRNA [NM_026137]"	73447	3.28638
Wdr25	"Mus musculus WD repeat domain 25 (Wdr25), mRNA"	212198	7.19361
Wdr25	"Mus musculus WD repeat domain 25 (Wdr25), mRNA"	212198	2.7216
Wnt8b	"Mus musculus wingless related MMTV integration site 8b (Wnt8b), mRNA [NM_011720]"	22423	5.27036
Wwp1	"Mus musculus WW domain containing E3 ubiquitin protein ligase 1 (Wwp1), mRNA [NM_177327]"	107568	2.53693
Zan	"Mus musculus zonadhesin (Zan), mRNA [NM_011741]"	22635	2.45778
Zdhhc9	"Mus musculus zinc finger, DHHC domain containing 9 (Zdhhc9), mRNA [NM_172465]"	208884	-3.97361
Zfat	"Mus musculus ZFAT zinc finger 1 (Zfat1), mRNA [NM_198644]"	380993	2.5608
Zfp131	"Mus musculus zinc finger protein 131 (Zfp131), mRNA [NM_028245]"	72465	8.46332
Zfp263	"Mus musculus zinc finger protein 263 (Zfp263), mRNA [NM_148924]"	74120	13.584
Zfp322a	"Mus musculus zinc finger protein 322a (Zfp322a), mRNA [NM_172586]"	218100	2.55988
Zfp385b	"Mus musculus zinc finger protein 533 (Zfp533), mRNA [NM_178723]"	241494	2.74498
Zfp458	"Mus musculus zinc finger protein 458 (Zfp458), mRNA [NM_001001152]"	238690	-2.73734
Zfp606	"Mus musculus zinc finger protein 606 (Zfp606), transcript variant 1, mRNA [NM_026112]"	67370	-2.87691
Zfpm2	"Mus musculus zinc finger protein, multitype 2 (Zfpm2), mRNA [NM_011766]"	22762	-3.1974
Zp4-ps	"Mus musculus zona pellucida glycoprotein 4, pseudogene (Zp4-ps), non-coding RNA"	664793	3.10068
